# Supplementary material for: 2-Bromo-4-chloro-6-(4-fluoro­phenyl­imino­meth­yl)phenol
Source: Acta Crystallogr Sect E Struct Rep Online. 2008 Jun 25;64(Pt 7):o1333. doi: 10.1107/S1600536808017443 (PMC2961884; doi:10.1107/S1600536808017443)
Supplement: Supplementary file 2 [file e-64-o1333-Isup2.hkl]

#
# h,k,l, Fc-squared, Fo-squared, sigma(Fo-squared) and status flag
#
data_I
_shelx_title ' BAI2 in P-1'
_shelx_refln_list_code          4
_shelx_F_calc_maximum      160.57
_exptl_crystal_F_000       324.00
_reflns_d_resolution_high  0.6914
 
loop_
 _symmetry_equiv_pos_as_xyz
 'x, y, z'
 '-x, -y, -z'
 
_cell_length_a     8.2274
_cell_length_b     8.6566
_cell_length_c    10.8880
_cell_angle_alpha  69.545
_cell_angle_beta   70.820
_cell_angle_gamma  62.341
 
_shelx_F_squared_multiplier     1.000
 
loop_
 _refln_index_h
 _refln_index_k
 _refln_index_l
 _refln_F_squared_calc
 _refln_F_squared_meas
 _refln_F_squared_sigma
 _refln_observed_status
   1   0   0     1376.99     1499.70     19.10 o
   2   0   0      306.80      395.02      5.36 o
   3   0   0      422.73      472.25      5.30 o
   4   0   0      151.80      149.03      3.16 o
   5   0   0      156.62      154.04      2.25 o
   6   0   0       54.79       60.29      1.62 o
   7   0   0        2.31        2.85      1.23 o
   8   0   0        6.08        8.34      1.70 o
   9   0   0       19.87       20.77      4.53 o
  10   0   0        7.55       14.25      5.88 o
  -9   1   0        6.68       10.41      3.49 o
  -8   1   0        7.88        8.70      2.42 o
  -7   1   0       12.05        7.65      1.36 o
  -6   1   0        8.76        5.07      1.03 o
  -5   1   0      230.09      236.83      3.43 o
  -4   1   0     2139.52     2228.00     28.59 o
  -3   1   0     1241.51     1340.93     15.50 o
  -2   1   0     1161.43     1328.46     15.35 o
  -1   1   0     3859.27     4082.92     36.90 o
   0   1   0     1562.53     1508.40     15.13 o
   1   1   0      740.64      631.62      5.78 o
   2   1   0     1127.30     1338.95     16.25 o
   3   1   0     1175.32     1244.70     16.51 o
   4   1   0      827.88      819.55      8.49 o
   5   1   0      155.92      149.82      3.30 o
   6   1   0       50.86       49.02      2.49 o
   7   1   0      146.76      135.63      2.60 o
   8   1   0        5.18        2.80      1.36 o
   9   1   0        3.75        3.35      1.72 o
  10   1   0        2.43        5.44      3.29 o
  -9   2   0        0.88        1.01      4.87 o
  -8   2   0       19.87       15.34      2.39 o
  -7   2   0        7.39        9.83      1.83 o
  -6   2   0        4.56        4.70      1.32 o
  -5   2   0      353.49      346.41      4.96 o
  -4   2   0      219.90      213.99      3.07 o
  -3   2   0      137.09      150.44      2.31 o
  -2   2   0      921.86      934.21     10.97 o
  -1   2   0      500.01      411.13      4.15 o
   0   2   0     4060.11     4255.27     40.42 o
   1   2   0     1874.46     2077.42     21.94 o
   2   2   0    16211.91    18078.55    172.79 o
   3   2   0     2846.82     3059.04     31.87 o
   4   2   0     1349.33     1400.74     17.08 o
   5   2   0        0.65        0.00      0.92 o
   6   2   0        8.59        5.53      0.91 o
   7   2   0        0.80       -0.77      1.07 o
   8   2   0        7.07        9.06      1.86 o
   9   2   0        1.41        1.68      2.25 o
  10   2   0        0.71        1.74      2.96 o
  -8   3   0        4.46       10.06      2.28 o
  -7   3   0        6.35       10.72      2.48 o
  -6   3   0       10.31       18.68      2.05 o
  -5   3   0        4.63        6.12      1.34 o
  -4   3   0      112.87      111.19      3.48 o
  -3   3   0       68.08       67.93      1.76 o
  -2   3   0      831.60      855.75      9.39 o
  -1   3   0     4853.49     5506.77     50.10 o
   0   3   0      626.55      581.83      6.50 o
   1   3   0      372.03      331.30      3.17 o
   2   3   0     1203.13     1313.84     13.83 o
   3   3   0     1397.60     1441.65     14.87 o
   4   3   0      434.64      541.12      5.91 o
   5   3   0      116.08      127.78      1.89 o
   6   3   0        8.02        7.46      0.94 o
   7   3   0       11.11       13.31      1.17 o
   8   3   0       10.02        9.93      1.35 o
   9   3   0        5.57        1.33      1.88 o
  10   3   0        0.07       -2.07      2.07 o
  11   3   0        0.07        1.68      3.73 o
  -8   4   0        0.02        6.38      2.47 o
  -7   4   0        0.64        8.49      2.63 o
  -6   4   0        0.52        2.89      2.19 o
  -5   4   0       17.11       15.96      2.19 o
  -4   4   0      271.13      255.90      4.43 o
  -3   4   0        4.03        1.73      1.15 o
  -2   4   0     1236.93     1273.57     13.91 o
  -1   4   0      915.86      838.20      7.94 o
   0   4   0      201.45      283.79      3.74 o
   1   4   0      807.35      876.56      8.84 o
   2   4   0      361.00      367.95      4.38 o
   3   4   0      367.46      370.58      3.78 o
   4   4   0        4.81        6.72      1.68 o
   5   4   0       29.16       26.88      0.91 o
   6   4   0      143.19      140.65      2.06 o
   7   4   0       47.65       45.41      1.59 o
   8   4   0        0.29       -0.84      1.30 o
   9   4   0        1.61        1.63      2.51 o
  10   4   0        0.42       -0.65      2.90 o
  11   4   0        0.91        0.31      3.55 o
  -7   5   0        0.50        5.31      2.92 o
  -6   5   0       78.80       75.31      3.33 o
  -5   5   0       66.66       65.31      3.91 o
  -4   5   0        0.05        0.35      2.04 o
  -3   5   0       11.35       16.37      1.67 o
  -2   5   0       98.67       92.17      2.02 o
  -1   5   0      161.86      159.46      2.24 o
   0   5   0       74.88       77.77      1.46 o
   1   5   0      147.24      172.85      2.30 o
   2   5   0       87.84       74.63      1.53 o
   3   5   0     1476.28     1549.43     15.42 o
   4   5   0        0.77        1.56      0.82 o
   5   5   0      125.49      116.96      2.00 o
   6   5   0       24.11       30.77      1.15 o
   7   5   0       58.99       58.48      1.94 o
   8   5   0        2.42        0.12      1.42 o
   9   5   0        0.03       -1.96      1.96 o
  10   5   0        0.01       -1.45      2.39 o
  11   5   0        0.44        0.39      4.08 o
  -6   6   0        1.30        7.05      2.99 o
  -5   6   0        5.35        4.25      3.55 o
  -4   6   0        0.76        4.17      2.45 o
  -3   6   0        7.17        5.19      1.87 o
  -2   6   0       86.55       81.40      2.31 o
  -1   6   0     1227.20     1165.78     13.27 o
   0   6   0       15.99       17.06      1.02 o
   1   6   0      604.77      591.68      6.47 o
   2   6   0      153.27      147.18      2.76 o
   3   6   0      242.59      243.60      3.42 o
   4   6   0       17.31       13.27      1.10 o
   5   6   0        2.98        2.76      1.14 o
   6   6   0        0.57       -1.15      1.16 o
   7   6   0        1.31        4.32      1.75 o
   8   6   0        5.50        7.53      1.95 o
   9   6   0        2.67        2.18      2.15 o
  10   6   0        0.03       -1.68      2.31 o
  11   6   0        0.90        0.31      2.68 o
  -5   7   0       49.23       51.09      5.63 o
  -4   7   0        0.78        2.45      2.86 o
  -3   7   0       92.08       88.98      4.74 o
  -2   7   0      247.75      229.93      4.57 o
  -1   7   0       34.54       31.14      1.64 o
   0   7   0        8.18        8.69      1.34 o
   1   7   0       52.01       52.83      1.54 o
   2   7   0       10.97       13.50      1.41 o
   3   7   0        6.61        8.42      1.54 o
   4   7   0       86.62       91.53      2.76 o
   5   7   0       20.19       20.78      1.71 o
   6   7   0        9.80       10.82      1.71 o
   7   7   0        0.05        1.97      2.07 o
   8   7   0        1.63        4.11      2.14 o
   9   7   0       10.29       10.84      2.43 o
  10   7   0        0.16       -1.43      2.46 o
  -4   8   0        7.18        4.07      4.54 o
  -3   8   0       16.90       14.27      4.38 o
  -2   8   0        8.19        0.90      3.79 o
  -1   8   0        1.65        2.69      2.00 o
   0   8   0       46.29       44.61      3.49 o
   1   8   0      227.94      200.35      5.44 o
   2   8   0      193.98      192.80      4.92 o
   3   8   0       15.84       25.15      2.46 o
   4   8   0       18.83       13.42      1.91 o
   5   8   0        9.60       10.03      1.95 o
   6   8   0        1.68        0.28      1.91 o
   7   8   0        2.88       -0.94      2.40 o
   8   8   0        0.55        4.27      2.58 o
   9   8   0        0.53        0.99      2.68 o
  10   8   0        2.01        3.20      2.91 o
  -3   9   0        9.77       20.24      7.18 o
  -2   9   0       86.27       96.89      8.04 o
  -1   9   0       13.51       20.51      3.08 o
   0   9   0       28.10       19.30      2.63 o
   1   9   0       91.36       92.74      3.97 o
   2   9   0       54.73       63.67      3.40 o
   3   9   0       26.80       17.17      2.80 o
   4   9   0        2.43        0.26      2.58 o
   5   9   0        3.46        1.84      2.60 o
   6   9   0        3.11        5.11      2.63 o
   7   9   0       11.93       12.68      3.02 o
   8   9   0        0.40        1.30      2.91 o
   9   9   0        0.85       -2.09      3.03 o
  10   9   0        0.64       -0.86      5.51 o
  -1  10   0       22.47       28.82      7.29 o
   0  10   0        8.28       12.17      3.56 o
   1  10   0        1.70        1.20      3.29 o
   2  10   0        0.10       -1.54      3.22 o
   3  10   0        3.39        3.57      4.17 o
   4  10   0        4.00        2.52      3.12 o
   5  10   0       14.55       19.14      4.56 o
   6  10   0        1.28        4.57      3.90 o
   7  10   0        1.59       -2.28      7.71 o
   8  10   0        0.05       -0.09      4.21 o
   9  10   0        0.07        1.14      4.35 o
   1  11   0        4.59        6.98      8.30 o
   2  11   0       23.81       33.92      4.71 o
   3  11   0        2.04        3.34      3.71 o
   4  11   0       22.90       23.08      3.86 o
   5  11   0        0.70        4.01      4.76 o
   6  11   0        1.06       -0.42      5.61 o
   7  11   0        0.00        0.32      4.68 o
  -6 -11   1        2.17        4.04      4.82 o
  -5 -11   1        5.03        3.55      3.76 o
  -4 -11   1        0.62       -1.34      3.76 o
  -3 -11   1        1.72        2.22      3.83 o
  -2 -11   1        1.96       -2.99      3.98 o
  -8 -10   1        0.60       -4.42      4.42 o
  -7 -10   1        0.72       -1.02      4.24 o
  -6 -10   1        0.13       -1.27      4.13 o
  -5 -10   1        6.30        7.41      3.32 o
  -4 -10   1        2.03       -0.47      3.24 o
  -3 -10   1        6.45       11.46      3.38 o
  -2 -10   1       27.02       25.33      3.53 o
  -1 -10   1        5.80        2.79      4.09 o
   0 -10   1       16.81       23.06      3.65 o
   1 -10   1        6.43        6.00      6.89 o
  -9  -9   1        0.80       -3.55      4.15 o
  -8  -9   1        1.60       -1.30      3.90 o
  -7  -9   1       15.20       15.06      5.12 o
  -6  -9   1        1.92        6.71      3.64 o
  -5  -9   1        2.24        1.19      2.75 o
  -4  -9   1        5.75        8.90      2.83 o
  -3  -9   1      104.84      108.96      4.60 o
  -2  -9   1        5.54       -1.12      2.81 o
  -1  -9   1        1.98        4.62      3.22 o
   0  -9   1       25.48       20.88      2.69 o
   1  -9   1        5.14        2.96      2.58 o
   2  -9   1        9.86        7.95      6.17 o
   3  -9   1       17.20       18.20      7.00 o
 -10  -8   1        3.94        1.71      3.04 o
  -9  -8   1        0.93        1.10      2.83 o
  -8  -8   1        0.26       -0.16      2.70 o
  -7  -8   1        5.63        9.68      2.70 o
  -6  -8   1        2.98        2.95      2.09 o
  -5  -8   1        2.29        3.63      2.82 o
  -4  -8   1        0.50       -0.33      2.23 o
  -3  -8   1        0.37        4.18      2.29 o
  -2  -8   1        6.60       11.16      2.40 o
  -1  -8   1       25.87       20.93      2.59 o
   0  -8   1        6.91       10.83      2.22 o
   1  -8   1       90.54       98.24      4.37 o
   2  -8   1       80.43       75.51      4.89 o
   3  -8   1        6.47        3.07      4.78 o
   4  -8   1        2.29       -3.79      6.20 o
 -10  -7   1        0.00       -2.04      3.46 o
  -9  -7   1        3.72        1.99      2.68 o
  -8  -7   1        7.60        5.54      3.00 o
  -7  -7   1        1.25        3.36      2.27 o
  -6  -7   1        4.77        5.40      1.77 o
  -5  -7   1      140.44      125.42      3.27 o
  -4  -7   1       14.01       10.35      1.70 o
  -3  -7   1      107.16      121.49      3.46 o
  -2  -7   1      177.95      173.20      3.97 o
  -1  -7   1       92.95       94.11      2.73 o
   0  -7   1       50.40       57.97      1.91 o
   1  -7   1        2.10        1.88      1.52 o
   2  -7   1        0.90       -2.08      2.08 o
   3  -7   1       49.24       49.82      3.31 o
   4  -7   1        9.28        8.29      3.19 o
   5  -7   1       14.07       18.97      4.50 o
 -10  -6   1        0.99       -1.31      2.47 o
  -9  -6   1       16.93       10.08      2.36 o
  -8  -6   1       48.54       42.21      2.46 o
  -7  -6   1       13.46       12.19      1.94 o
  -6  -6   1       36.06       34.64      1.82 o
  -5  -6   1       56.64       60.95      2.20 o
  -4  -6   1        9.00       10.21      1.57 o
  -3  -6   1      261.67      295.50      4.39 o
  -2  -6   1       40.00       39.96      1.35 o
  -1  -6   1        1.82        2.11      0.96 o
   0  -6   1        3.82        3.55      1.07 o
   1  -6   1       29.25       31.69      1.39 o
   2  -6   1      229.23      238.27      3.82 o
   3  -6   1       23.43       23.28      2.27 o
   4  -6   1      125.58      127.78      4.17 o
   5  -6   1       43.86       41.30      3.56 o
   6  -6   1        6.99       13.76      3.15 o
 -10  -5   1        0.84       -2.63      2.63 o
  -9  -5   1        0.10       -0.74      1.99 o
  -8  -5   1       15.71       18.57      2.66 o
  -7  -5   1       58.13       64.72      3.10 o
  -6  -5   1      215.59      213.24      3.31 o
  -5  -5   1        8.77       13.70      1.02 o
  -4  -5   1       59.36       66.71      1.83 o
  -3  -5   1      202.82      207.29      3.29 o
  -2  -5   1      599.48      604.85      7.34 o
  -1  -5   1      131.62      138.76      2.16 o
   0  -5   1      528.75      544.77      5.65 o
   1  -5   1      707.47      713.08      7.82 o
   2  -5   1       19.93       16.26      1.13 o
   3  -5   1        1.55        1.56      1.22 o
   4  -5   1       21.97       19.39      2.34 o
   5  -5   1        6.59        6.62      2.31 o
   6  -5   1        1.78        6.76      2.62 o
   7  -5   1        3.14        7.32      2.89 o
 -10  -4   1        0.88        0.55      3.21 o
  -9  -4   1        0.05       -1.61      2.27 o
  -8  -4   1        3.52        4.15      2.02 o
  -7  -4   1       30.99       29.02      1.52 o
  -6  -4   1      285.30      267.48      3.32 o
  -5  -4   1       22.66       26.69      1.09 o
  -4  -4   1      156.46      149.97      2.87 o
  -3  -4   1      238.44      256.10      2.92 o
  -2  -4   1      438.02      485.38      5.52 o
  -1  -4   1     1125.43     1239.51     12.63 o
   0  -4   1     1701.88     1732.84     16.88 o
   1  -4   1      301.50      299.22      3.31 o
   2  -4   1        1.62        1.83      0.95 o
   3  -4   1        6.25        4.82      0.93 o
   4  -4   1       26.04       24.46      1.66 o
   5  -4   1      170.94      167.25      4.58 o
   6  -4   1       37.62       38.46      4.81 o
   7  -4   1        7.55       10.19      2.54 o
   8  -4   1       27.15       32.71      3.12 o
 -10  -3   1        0.01        0.42      2.78 o
  -9  -3   1        1.03        0.57      2.03 o
  -8  -3   1        3.91        1.85      1.68 o
  -7  -3   1       19.85       14.88      1.34 o
  -6  -3   1        2.84        3.42      1.04 o
  -5  -3   1      153.55      157.12      2.45 o
  -4  -3   1     6452.96     6991.96     75.79 o
  -3  -3   1      201.54      198.53      2.20 o
  -2  -3   1      285.72      272.40      3.15 o
  -1  -3   1        7.70        2.75      0.36 o
   0  -3   1      416.29      380.55      4.16 o
   1  -3   1     2253.54     2335.28     23.62 o
   2  -3   1      785.77      823.41      9.76 o
   3  -3   1      306.63      287.84      3.55 o
   4  -3   1      441.81      423.84      5.52 o
   5  -3   1      305.22      297.81      4.80 o
   6  -3   1       69.23       57.11      2.15 o
   7  -3   1        0.56        2.79      2.12 o
   8  -3   1        2.69        1.38      2.48 o
 -10  -2   1        0.17       -1.70      2.42 o
  -9  -2   1       10.89       10.18      2.81 o
  -8  -2   1       46.63       46.35      1.98 o
  -7  -2   1       31.31       31.15      1.46 o
  -6  -2   1       26.33       29.54      1.24 o
  -5  -2   1      156.66      166.25      2.33 o
  -4  -2   1      558.00      595.27      7.32 o
  -3  -2   1       97.01      115.14      1.67 o
  -2  -2   1      217.38      285.56      2.91 o
  -1  -2   1     1424.76     1473.65     14.73 o
   0  -2   1     5067.46     5619.54     51.49 o
   1  -2   1      982.71     1086.35     11.07 o
   2  -2   1      749.03      866.58     10.15 o
   3  -2   1     1233.47     1321.02     15.39 o
   4  -2   1      134.46      123.99      2.13 o
   5  -2   1        7.23        4.80      1.20 o
   6  -2   1       50.83       65.10      2.39 o
   7  -2   1       13.81       16.72      1.76 o
   8  -2   1       14.61       17.13      2.04 o
   9  -2   1        5.39       10.31      2.52 o
 -10  -1   1        0.30        2.80      3.25 o
  -9  -1   1        0.54        3.54      2.24 o
  -8  -1   1        0.93        2.87      1.67 o
  -7  -1   1        0.26        0.41      1.25 o
  -6  -1   1       12.63       15.53      1.02 o
  -5  -1   1       41.16       39.43      2.21 o
  -4  -1   1      797.73      812.22      9.92 o
  -3  -1   1     1516.11     1645.65     18.59 o
  -2  -1   1    25782.20    27983.86    371.79 o
  -1  -1   1     4357.04     4650.81     48.19 o
   0  -1   1     3300.45     3502.66     32.25 o
   1  -1   1      227.75      181.94      1.82 o
   2  -1   1      135.12      123.26      2.61 o
   3  -1   1      336.42      316.13      4.30 o
   4  -1   1     1302.61     1245.66     16.10 o
   5  -1   1      327.57      326.73      4.66 o
   6  -1   1        0.23        0.71      1.06 o
   7  -1   1      129.89      120.76      2.31 o
   8  -1   1       23.51       21.42      1.81 o
   9  -1   1        3.04        5.63      2.57 o
  10  -1   1        0.01        7.66      9.73 o
 -10   0   1        4.03        3.99      3.90 o
  -9   0   1        0.13        4.51      2.53 o
  -8   0   1        5.01        5.08      2.20 o
  -7   0   1        4.31        1.62      1.39 o
  -6   0   1      176.31      179.49      3.10 o
  -5   0   1      895.60      957.90     11.09 o
  -4   0   1      151.68      142.95      1.89 o
  -3   0   1        1.80        1.96      0.53 o
  -2   0   1      337.37      297.82      3.39 o
  -1   0   1     2151.31     2071.85     20.13 o
   0   0   1       82.15       26.76      0.95 o
   1   0   1        2.47        3.26      0.20 o
   2   0   1       84.06       81.92      1.48 o
   3   0   1     1997.84     2122.10     30.06 o
   4   0   1     1006.81     1044.91     18.64 o
   5   0   1       33.60       41.26      1.23 o
   6   0   1       72.00       64.62      1.41 o
   7   0   1        0.62        0.72      0.98 o
   8   0   1        6.39       10.60      1.45 o
   9   0   1       12.34        9.33      1.93 o
  10   0   1        5.44       13.21      3.54 o
  -9   1   1        2.88        5.51      5.41 o
  -8   1   1       19.40       22.75      2.67 o
  -7   1   1        0.19        2.40      1.91 o
  -6   1   1       88.86       96.59      2.54 o
  -5   1   1       68.35       69.92      1.89 o
  -4   1   1       41.78       47.95      1.14 o
  -3   1   1        1.33        7.73      0.67 o
  -2   1   1      814.21      791.84      8.30 o
  -1   1   1     5773.99     6449.01     54.97 o
   0   1   1     1124.32     1203.16     14.61 o
   1   1   1       35.68       56.86      1.20 o
   2   1   1     7622.56     8571.93    166.24 o
   3   1   1     1584.48     1689.16     31.25 o
   4   1   1      393.00      371.57      5.15 o
   5   1   1       32.24       32.73      1.34 o
   6   1   1       45.14       42.55      1.81 o
   7   1   1       42.23       48.55      2.59 o
   8   1   1       28.65       32.86      1.60 o
   9   1   1        1.66        4.05      1.56 o
  10   1   1       17.50       19.09      3.77 o
  -9   2   1        0.79        0.81      5.25 o
  -8   2   1        2.34        5.43      2.84 o
  -7   2   1       12.05        9.73      2.48 o
  -6   2   1        4.36        7.44      1.46 o
  -5   2   1      161.60      160.33      2.84 o
  -4   2   1       80.51       75.39      1.62 o
  -3   2   1      513.07      609.47      6.91 o
  -2   2   1      658.58      651.84      7.31 o
  -1   2   1     6435.31     6604.61     59.11 o
   0   2   1      305.82      248.56      2.21 o
   1   2   1     1890.51     2194.67     18.84 o
   2   2   1      186.48      261.38      2.52 o
   3   2   1       17.06       37.11      0.70 o
   4   2   1      376.40      349.71      4.86 o
   5   2   1       77.87       93.96      4.24 o
   6   2   1      166.56      150.21      2.57 o
   7   2   1       38.34       35.44      1.57 o
   8   2   1        8.36        6.92      1.27 o
   9   2   1        5.78        0.70      1.68 o
  10   2   1        0.09        0.51      2.08 o
  11   2   1        8.45        7.90      8.66 o
  -8   3   1        2.95        6.47      3.09 o
  -7   3   1        7.96       10.27      2.11 o
  -6   3   1       86.31       85.19      3.04 o
  -5   3   1      418.70      414.94      6.04 o
  -4   3   1        0.50        0.09      1.42 o
  -3   3   1      679.60      667.08      7.67 o
  -2   3   1       96.72       59.29      1.37 o
  -1   3   1      126.18      177.12      2.12 o
   0   3   1       63.38       60.22      0.97 o
   1   3   1       15.71       16.32      0.43 o
   2   3   1      938.66      918.79      9.12 o
   3   3   1     1947.36     2064.32     21.05 o
   4   3   1       24.46       19.72      0.61 o
   5   3   1      373.53      375.05      4.88 o
   6   3   1      137.31      130.49      2.20 o
   7   3   1       28.99       32.53      1.18 o
   8   3   1        1.42       -1.10      1.10 o
   9   3   1        8.34       10.77      1.47 o
  10   3   1        0.80        2.05      2.06 o
  11   3   1        1.21       -0.94      3.29 o
  -8   4   1        0.56        6.38      3.72 o
  -7   4   1       19.41       25.13      2.49 o
  -6   4   1       40.43       43.54      2.71 o
  -5   4   1       56.71       46.20      3.27 o
  -4   4   1        3.93        4.65      1.75 o
  -3   4   1       38.71       40.18      1.47 o
  -2   4   1      354.63      362.72      4.45 o
  -1   4   1      456.24      407.84      4.28 o
   0   4   1     1007.11     1072.41     11.11 o
   1   4   1     2727.34     3045.26     27.09 o
   2   4   1     1506.17     1524.04     15.97 o
   3   4   1       76.51       59.33      1.09 o
   4   4   1        0.07       -0.56      0.56 o
   5   4   1       76.00       86.03      1.38 o
   6   4   1        1.98        0.52      0.87 o
   7   4   1       35.51       46.51      1.51 o
   8   4   1        9.78       14.40      1.28 o
   9   4   1        0.55       -1.26      1.34 o
  10   4   1        4.56        1.63      2.78 o
  11   4   1        0.71        8.64      8.73 o
  -7   5   1        0.08        6.45      2.93 o
  -6   5   1        1.34        2.17      2.65 o
  -5   5   1       37.41       30.58      2.63 o
  -4   5   1       38.84       32.11      2.45 o
  -3   5   1      854.37      792.81     10.97 o
  -2   5   1     1007.29      941.47     12.63 o
  -1   5   1        4.51        1.24      0.81 o
   0   5   1      233.80      240.10      2.98 o
   1   5   1       70.77      100.04      1.65 o
   2   5   1       57.24       46.02      1.04 o
   3   5   1      207.69      188.69      3.55 o
   4   5   1       32.96       37.07      1.03 o
   5   5   1       97.22       96.41      1.80 o
   6   5   1      240.89      254.35      3.29 o
   7   5   1        0.47       -0.49      1.18 o
   8   5   1        0.43       -0.71      1.14 o
   9   5   1        6.94        3.93      1.56 o
  10   5   1        0.24        0.17      2.15 o
  11   5   1        4.85        3.46      4.13 o
  -6   6   1       41.13       51.37      3.48 o
  -5   6   1        2.58        5.54      2.77 o
  -4   6   1       99.40       94.56      5.15 o
  -3   6   1      212.79      197.73      4.45 o
  -2   6   1      123.59      107.31      2.64 o
  -1   6   1        0.28       -1.19      1.19 o
   0   6   1        1.73        1.14      0.90 o
   1   6   1       41.38       34.53      1.14 o
   2   6   1      932.67      962.61     10.85 o
   3   6   1      174.90      177.84      2.41 o
   4   6   1       20.55       13.87      1.04 o
   5   6   1      116.24      119.10      2.23 o
   6   6   1        7.13        7.04      1.06 o
   7   6   1       10.75       14.93      1.53 o
   8   6   1        1.83       -0.24      1.52 o
   9   6   1        4.05        4.58      1.97 o
  10   6   1        0.93       -0.21      2.14 o
  11   6   1        1.26        5.93      3.84 o
  -5   7   1       13.23       19.07      3.81 o
  -4   7   1        0.24        5.00      2.97 o
  -3   7   1        1.29        1.29      2.60 o
  -2   7   1      160.27      147.29      5.33 o
  -1   7   1        3.19        0.24      1.42 o
   0   7   1      211.16      193.57      3.22 o
   1   7   1      469.50      449.78      5.68 o
   2   7   1       55.24       62.12      1.94 o
   3   7   1       11.23       16.23      1.54 o
   4   7   1       13.37       12.41      2.23 o
   5   7   1        1.93        3.66      1.46 o
   6   7   1        5.89       10.86      1.59 o
   7   7   1        2.35        2.86      1.98 o
   8   7   1        7.58       10.40      2.15 o
   9   7   1        0.04        0.33      2.12 o
  10   7   1        0.99        1.76      2.35 o
  11   7   1        0.34        2.01      2.70 o
  -4   8   1       61.39       71.91      7.87 o
  -3   8   1       73.81       75.22      8.80 o
  -2   8   1       33.63       42.52      3.17 o
  -1   8   1       40.50       34.63      2.64 o
   0   8   1      282.59      253.31      4.76 o
   1   8   1        2.70        7.94      2.31 o
   2   8   1        2.20        1.06      1.86 o
   3   8   1       17.45       20.92      1.92 o
   4   8   1        0.30       -0.81      1.74 o
   5   8   1       85.81       86.10      2.98 o
   6   8   1       24.12       29.82      2.31 o
   7   8   1        3.80        6.82      2.32 o
   8   8   1        3.24        3.78      2.39 o
   9   8   1        0.73        1.53      4.23 o
  10   8   1        5.34        2.79      2.72 o
  -3   9   1        0.64        3.16      6.89 o
  -2   9   1       23.16       21.99      6.72 o
  -1   9   1        0.38        3.75      3.25 o
   0   9   1        1.33        0.00      2.90 o
   1   9   1        2.35        3.66      2.76 o
   2   9   1       21.20       27.63      2.96 o
   3   9   1       18.23        9.16      2.65 o
   4   9   1       39.00       40.77      2.95 o
   5   9   1       16.77       20.28      2.68 o
   6   9   1        0.36       -1.40      2.11 o
   7   9   1        5.45        3.07      2.64 o
   8   9   1        1.33       -2.03      2.70 o
   9   9   1        0.37        1.10      2.96 o
  10   9   1        0.47       -3.00      3.00 o
  -1  10   1        0.08       -1.78      6.72 o
   0  10   1       79.54       93.30      4.71 o
   1  10   1       23.68       29.69      5.88 o
   2  10   1       20.72       12.68      3.29 o
   3  10   1        6.86        8.49      3.13 o
   4  10   1        0.07        0.71      3.17 o
   5  10   1        0.69       -0.49      2.95 o
   6  10   1        2.31        4.29      3.82 o
   7  10   1        0.24        2.73      4.36 o
   8  10   1        0.18        2.85      4.65 o
   9  10   1        3.92        0.91      4.10 o
   1  11   1        9.60        8.29      4.90 o
   2  11   1        0.07        4.03      3.73 o
   3  11   1        7.30        8.30      3.66 o
   4  11   1        0.28        1.31      3.55 o
   5  11   1        0.31        1.34      3.54 o
   6  11   1        0.08        4.83      4.45 o
   7  11   1        1.51       -2.80      4.49 o
   8  11   1        0.24       -0.65      4.66 o
  -4 -11   2        1.42        3.02      4.47 o
  -3 -11   2        5.25        5.03      4.85 o
  -7 -10   2        0.00        1.86      4.67 o
  -6 -10   2        0.57        3.22      4.47 o
  -5 -10   2       11.84        9.50      3.55 o
  -4 -10   2        1.95        2.10      3.43 o
  -3 -10   2        3.58       -0.46      3.46 o
  -2 -10   2        1.89        2.31      3.47 o
  -1 -10   2       13.40        9.97      3.59 o
   0 -10   2        3.70        4.57      3.52 o
  -8  -9   2        0.36       -3.83      4.28 o
  -7  -9   2        1.01        1.94      4.07 o
  -6  -9   2        0.01       -1.33      5.41 o
  -5  -9   2        0.39        0.13      5.27 o
  -4  -9   2        2.72        1.99      3.18 o
  -3  -9   2        3.54        0.89      2.88 o
  -2  -9   2       14.88       13.38      3.04 o
  -1  -9   2        0.32        1.96      2.98 o
   0  -9   2       59.84       68.48      3.27 o
   1  -9   2        3.60        3.70      5.68 o
   2  -9   2        0.13        2.96      6.14 o
  -9  -8   2        0.12       -0.54      3.09 o
  -8  -8   2        0.00        2.83      2.98 o
  -7  -8   2       13.32        9.16      2.77 o
  -6  -8   2        8.26        6.24      2.59 o
  -5  -8   2        2.86        1.95      2.50 o
  -4  -8   2       27.66       32.16      2.82 o
  -3  -8   2        1.67        2.32      2.44 o
  -2  -8   2        0.83        0.01      2.42 o
  -1  -8   2        0.51        0.71      2.46 o
   0  -8   2        9.50        6.55      2.22 o
   1  -8   2        6.94        8.22      2.70 o
   2  -8   2       42.94       43.86      6.06 o
   3  -8   2        1.39       -5.51      5.57 o
   4  -8   2       20.13       31.92      6.72 o
 -10  -7   2       11.19        4.68      3.42 o
  -9  -7   2        0.55        0.23      3.56 o
  -8  -7   2        1.27        4.47      2.65 o
  -7  -7   2        1.36        1.21      2.42 o
  -6  -7   2        4.12        4.96      1.89 o
  -5  -7   2       31.50       39.29      2.44 o
  -4  -7   2        3.87       11.26      2.09 o
  -3  -7   2        2.49        1.86      2.41 o
  -2  -7   2        9.59        5.35      2.50 o
  -1  -7   2       28.15       18.92      1.89 o
   0  -7   2       79.57       86.32      2.82 o
   1  -7   2      186.66      187.76      3.55 o
   2  -7   2        2.73        2.57      2.15 o
   3  -7   2       29.22       28.67      3.06 o
   4  -7   2       58.29       54.69      3.66 o
   5  -7   2        5.07        5.49      4.28 o
 -10  -6   2        0.73       -1.71      2.66 o
  -9  -6   2        6.07        7.05      2.47 o
  -8  -6   2       66.88       63.80      2.85 o
  -7  -6   2        0.28        0.81      1.99 o
  -6  -6   2        0.24        1.47      1.54 o
  -5  -6   2        0.02       -1.16      2.73 o
  -4  -6   2       23.58       27.72      2.89 o
  -3  -6   2      274.37      263.51      5.19 o
  -2  -6   2       64.85       56.78      1.69 o
  -1  -6   2      148.37      159.31      3.10 o
   0  -6   2      183.73      167.52      3.24 o
   1  -6   2       90.27       81.59      2.57 o
   2  -6   2        6.65        8.76      1.53 o
   3  -6   2        9.72        6.92      2.31 o
   4  -6   2        4.63        0.86      2.33 o
   5  -6   2       25.59       30.56      5.36 o
   6  -6   2        0.91        1.34      2.97 o
 -10  -5   2        0.23        1.78      4.45 o
  -9  -5   2        1.30       -2.34      2.34 o
  -8  -5   2       37.99       32.45      3.05 o
  -7  -5   2        0.84        2.56      1.87 o
  -6  -5   2        8.08        6.61      1.60 o
  -5  -5   2        5.78        9.29      1.29 o
  -4  -5   2      241.58      256.91      3.38 o
  -3  -5   2        1.88        0.33      0.76 o
  -2  -5   2       78.52       76.67      1.92 o
  -1  -5   2       96.64       97.76      1.97 o
   0  -5   2        8.36        5.41      0.76 o
   1  -5   2       69.42       65.44      1.71 o
   2  -5   2      102.00       98.36      2.49 o
   3  -5   2       34.75       35.91      1.89 o
   4  -5   2      315.44      293.17      5.63 o
   5  -5   2       58.06       50.91      3.46 o
   6  -5   2       40.90       41.48      3.01 o
   7  -5   2        0.23        4.57      2.94 o
 -10  -4   2        1.20        0.07      2.68 o
  -9  -4   2        0.49        2.38      2.91 o
  -8  -4   2        0.04        2.80      2.29 o
  -7  -4   2        4.16        5.41      1.96 o
  -6  -4   2      689.69      729.40      9.08 o
  -5  -4   2       57.05       60.93      1.76 o
  -4  -4   2        7.40        7.58      0.92 o
  -3  -4   2      113.55      110.01      1.66 o
  -2  -4   2      202.42      204.31      2.86 o
  -1  -4   2      292.07      282.82      3.41 o
   0  -4   2     2234.47     2239.05     21.71 o
   1  -4   2      505.11      520.83      5.75 o
   2  -4   2       34.21       34.03      1.22 o
   3  -4   2      745.65      740.70      9.03 o
   4  -4   2       48.00       40.69      1.79 o
   5  -4   2       34.82       36.13      2.33 o
   6  -4   2       29.77       34.98      2.49 o
   7  -4   2        0.73        1.22      2.50 o
   8  -4   2        1.45        2.95      2.73 o
 -10  -3   2        3.70        3.96      2.61 o
  -9  -3   2       11.21       12.37      2.36 o
  -8  -3   2        0.04       -0.63      2.16 o
  -7  -3   2        0.48        2.37      1.56 o
  -6  -3   2       14.91       20.74      1.23 o
  -5  -3   2        1.00        1.17      0.92 o
  -4  -3   2      319.40      306.28      3.78 o
  -3  -3   2       89.02       86.43      1.37 o
  -2  -3   2      158.35      151.22      2.00 o
  -1  -3   2     1376.42     1365.60     14.24 o
   0  -3   2      703.44      680.13      6.76 o
   1  -3   2       20.17       30.40      0.77 o
   2  -3   2       47.58       46.87      1.35 o
   3  -3   2       34.78       35.66      1.18 o
   4  -3   2      208.08      210.86      3.23 o
   5  -3   2       60.88       63.45      2.22 o
   6  -3   2        0.05       -1.57      1.57 o
   7  -3   2       64.69       65.06      3.44 o
   8  -3   2        6.92        3.84      2.41 o
 -10  -2   2        0.17        2.55      2.64 o
  -9  -2   2        0.03        0.16      2.31 o
  -8  -2   2        6.62        9.39      2.38 o
  -7  -2   2        2.63        0.53      1.32 o
  -6  -2   2        8.23        8.09      1.32 o
  -5  -2   2      527.29      532.71      7.56 o
  -4  -2   2      803.01      913.52     11.17 o
  -3  -2   2        0.06        0.26      0.55 o
  -2  -2   2     1256.91     1278.75     13.08 o
  -1  -2   2      752.43      693.97      6.65 o
   0  -2   2     1723.40     1697.17     17.09 o
   1  -2   2      655.49      692.34      7.17 o
   2  -2   2      494.78      442.44      5.34 o
   3  -2   2     1718.75     1748.02     20.23 o
   4  -2   2      778.67      783.30     14.56 o
   5  -2   2        2.64       -0.52      1.12 o
   6  -2   2      119.39      118.17      2.76 o
   7  -2   2       41.79       39.00      1.92 o
   8  -2   2        0.86        3.20      2.19 o
   9  -2   2        1.10        8.14      2.90 o
 -10  -1   2        0.12        0.62      2.83 o
  -9  -1   2        0.92        0.22      2.43 o
  -8  -1   2        0.70        2.95      2.16 o
  -7  -1   2       54.02       61.20      2.41 o
  -6  -1   2       16.91       20.41      2.02 o
  -5  -1   2      146.70      150.93      2.53 o
  -4  -1   2      124.99      126.77      2.25 o
  -3  -1   2       11.20        4.74      0.62 o
  -2  -1   2       17.41        7.72      0.41 o
  -1  -1   2      447.66      439.28      4.87 o
   0  -1   2     3889.06     4363.85     43.36 o
   1  -1   2      170.61      201.10      2.10 o
   2  -1   2     2653.82     2952.68     33.97 o
   3  -1   2     1140.29     1160.70     16.96 o
   4  -1   2      108.43       95.72      1.58 o
   5  -1   2        5.55        5.46      0.87 o
   6  -1   2        2.22       -0.37      1.90 o
   7  -1   2       25.17       21.12      1.46 o
   8  -1   2       90.80       99.72      2.47 o
   9  -1   2        0.62        5.85      2.59 o
  10  -1   2        2.88        6.58      3.84 o
  -9   0   2        4.84       13.20      7.72 o
  -8   0   2        0.51        3.62      2.38 o
  -7   0   2        5.44       10.89      1.75 o
  -6   0   2       22.73       17.24      1.81 o
  -5   0   2       13.76       13.93      0.98 o
  -4   0   2      102.43      105.01      1.79 o
  -3   0   2       50.30       58.36      1.20 o
  -2   0   2      248.54      206.20      2.25 o
  -1   0   2     6950.20     7133.87     78.86 o
   0   0   2      470.03      544.55      4.90 o
   1   0   2     1275.07     1513.62     13.53 o
   2   0   2     1526.15     1657.82     28.42 o
   3   0   2     1053.65     1023.60     15.70 o
   4   0   2      210.63      200.59      6.44 o
   5   0   2       11.69       17.63      1.11 o
   6   0   2      144.99      139.53      3.26 o
   7   0   2      195.82      191.54      3.00 o
   8   0   2      220.74      210.66      3.79 o
   9   0   2        0.69        4.39      1.78 o
  10   0   2        0.15        7.27      3.44 o
  -9   1   2        6.96        8.83      3.13 o
  -8   1   2        5.22        3.87      2.70 o
  -7   1   2        0.77        4.15      2.27 o
  -6   1   2       37.04       34.78      1.77 o
  -5   1   2       28.70       24.74      1.18 o
  -4   1   2      213.67      227.57      3.17 o
  -3   1   2     1405.28     1452.16     16.31 o
  -2   1   2     1789.02     1732.31     16.46 o
  -1   1   2      123.92       93.75      1.29 o
   0   1   2      912.00     1005.18      9.02 o
   1   1   2      509.97      623.37      5.82 o
   2   1   2     1435.92     1500.79     37.32 o
   3   1   2     4858.53     4958.57    108.12 o
   4   1   2      366.54      381.03     11.97 o
   5   1   2      166.99      164.42      4.88 o
   6   1   2      474.48      467.32      7.46 o
   7   1   2        4.58        4.27      1.79 o
   8   1   2        1.23        3.97      1.11 o
   9   1   2       43.82       50.09      2.80 o
  10   1   2       19.02       19.73      2.20 o
  -9   2   2        5.15        7.48      6.05 o
  -8   2   2        0.01        2.05      2.96 o
  -7   2   2       77.37       83.75      4.50 o
  -6   2   2       71.38       79.61      3.39 o
  -5   2   2        2.38        0.99      1.28 o
  -4   2   2        1.01        0.43      0.92 o
  -3   2   2      107.76      130.40      2.06 o
  -2   2   2      295.11      272.55      2.95 o
  -1   2   2     3435.04     3643.20     31.86 o
   0   2   2      189.21      210.92      2.04 o
   1   2   2     5234.11     5777.23     50.71 o
   2   2   2     4834.52     5336.62     60.97 o
   3   2   2       34.66       22.40      0.73 o
   4   2   2       80.80      116.58      1.90 o
   5   2   2      139.42      151.65      4.08 o
   6   2   2       22.88       26.72      1.03 o
   7   2   2      185.90      195.44      4.01 o
   8   2   2        6.43        8.17      1.68 o
   9   2   2        7.32        6.11      1.92 o
  10   2   2       53.55       48.00      4.54 o
  11   2   2       16.09       15.14      3.49 o
  -8   3   2        4.40        6.23      5.53 o
  -7   3   2       24.66       33.25      4.52 o
  -6   3   2       24.72       23.98      2.66 o
  -5   3   2       35.76       28.80      2.37 o
  -4   3   2        3.33        2.84      1.11 o
  -3   3   2      170.23      160.41      2.69 o
  -2   3   2     3413.91     3599.12     37.92 o
  -1   3   2      102.43       69.49      1.21 o
   0   3   2      460.38      522.90      4.74 o
   1   3   2     1900.67     1943.00     16.89 o
   2   3   2      256.72      211.94      2.37 o
   3   3   2      590.75      530.70      5.76 o
   4   3   2      112.66      116.63      1.92 o
   5   3   2      177.74      180.60      2.83 o
   6   3   2      524.56      552.23      7.68 o
   7   3   2      127.05      126.65      3.11 o
   8   3   2       30.56       24.63      1.28 o
   9   3   2        0.88       -0.06      1.22 o
  10   3   2        0.95       -1.90      1.90 o
  11   3   2        3.37        5.88      3.47 o
  -7   4   2        1.76        2.39      3.08 o
  -6   4   2       74.87       68.53      3.43 o
  -5   4   2       15.33       18.50      2.24 o
  -4   4   2      246.46      235.95      4.12 o
  -3   4   2      377.73      372.58      6.64 o
  -2   4   2       91.02       71.14      1.98 o
  -1   4   2      359.47      391.98      5.27 o
   0   4   2        2.44        2.00      0.63 o
   1   4   2      900.36      817.31      7.62 o
   2   4   2     1586.95     1609.38     18.16 o
   3   4   2      143.35      144.10      1.91 o
   4   4   2      662.30      733.23      9.53 o
   5   4   2       75.86       69.93      1.35 o
   6   4   2      107.28      116.27      2.06 o
   7   4   2        0.96        1.25      1.46 o
   8   4   2        0.59       -0.44      1.03 o
   9   4   2       39.11       32.79      1.45 o
  10   4   2        0.42       -0.12      2.62 o
  11   4   2        0.73        3.99      8.18 o
  -7   5   2       12.55       16.76      3.10 o
  -6   5   2        0.34        6.58      4.34 o
  -5   5   2       23.47       24.16      2.61 o
  -4   5   2      100.92      100.15      3.37 o
  -3   5   2       56.84       58.66      3.07 o
  -2   5   2      139.14      126.46      2.46 o
  -1   5   2      223.83      229.85      2.73 o
   0   5   2      447.33      470.97      5.26 o
   1   5   2     1873.43     1858.98     20.00 o
   2   5   2     1056.56     1090.70     10.62 o
   3   5   2       54.18       71.94      1.56 o
   4   5   2      111.77      101.81      1.70 o
   5   5   2       66.45       63.09      1.75 o
   6   5   2       11.78        9.63      0.96 o
   7   5   2       48.25       60.03      1.62 o
   8   5   2        2.30        3.71      1.08 o
   9   5   2       23.89       24.48      1.43 o
  10   5   2        1.09        0.73      1.64 o
  11   5   2        0.01       -3.46      3.46 o
  -6   6   2        0.14        6.94      3.54 o
  -5   6   2        7.07        4.38      2.80 o
  -4   6   2       25.08       25.02      2.71 o
  -3   6   2       78.61       90.16      4.38 o
  -2   6   2      100.20       90.58      2.48 o
  -1   6   2      190.09      172.16      3.27 o
   0   6   2      482.41      458.09      5.28 o
   1   6   2      334.57      309.90      3.75 o
   2   6   2        5.74        3.72      0.86 o
   3   6   2        0.29        0.88      0.79 o
   4   6   2       24.57       24.48      1.02 o
   5   6   2       77.32       81.36      1.76 o
   6   6   2       14.24       16.49      1.12 o
   7   6   2       26.85       32.49      1.39 o
   8   6   2       12.93       12.05      1.51 o
   9   6   2        0.74       -0.61      1.54 o
  10   6   2        0.03        0.77      1.98 o
  11   6   2        8.65        2.35      3.64 o
  -5   7   2        9.75       14.33      3.81 o
  -4   7   2       83.32       86.82      4.34 o
  -3   7   2       43.10       43.55      3.20 o
  -2   7   2       71.60       52.08      2.59 o
  -1   7   2       33.51       31.94      2.12 o
   0   7   2       11.70        7.43      1.46 o
   1   7   2      117.53      122.75      2.31 o
   2   7   2      253.67      261.47      3.94 o
   3   7   2       12.52       11.31      1.29 o
   4   7   2      217.46      211.14      3.93 o
   5   7   2      204.19      213.00      4.01 o
   6   7   2        2.14        1.04      1.44 o
   7   7   2        3.12       -0.39      1.82 o
   8   7   2       43.01       43.86      3.40 o
   9   7   2        4.44        4.37      2.01 o
  10   7   2        0.06       -0.29      2.13 o
  11   7   2        0.26       -2.30      2.30 o
  -4   8   2        7.53        4.44      4.83 o
  -3   8   2        0.63        1.20      3.67 o
  -2   8   2       28.81       27.07      3.03 o
  -1   8   2        4.91        1.65      2.19 o
   0   8   2      178.87      169.35      4.28 o
   1   8   2       78.96       91.52      3.89 o
   2   8   2        8.68        5.23      1.90 o
   3   8   2       85.20       75.52      2.68 o
   4   8   2       11.71       15.36      2.32 o
   5   8   2       14.09       12.54      1.83 o
   6   8   2        9.43       14.91      1.82 o
   7   8   2        0.02        0.96      2.13 o
   8   8   2        0.04        1.36      2.19 o
   9   8   2        9.77        6.66      2.63 o
  10   8   2        1.93        4.21      2.54 o
  11   8   2        0.01       -2.83      2.83 o
  -3   9   2       16.12        9.97      5.86 o
  -2   9   2       15.00       13.61      6.55 o
  -1   9   2       79.27       72.33      4.12 o
   0   9   2       28.97       36.30      4.45 o
   1   9   2        1.40        1.18      2.69 o
   2   9   2       11.75        9.07      2.45 o
   3   9   2        1.72       -0.32      2.49 o
   4   9   2       13.16       13.78      2.62 o
   5   9   2       30.07       37.07      2.49 o
   6   9   2       30.58       35.42      2.81 o
   7   9   2       19.89       22.70      4.80 o
   8   9   2        0.04        1.23      2.66 o
   9   9   2        0.93        3.92      2.80 o
  10   9   2        6.31        4.00      2.85 o
  -1  10   2        5.01        5.57      6.92 o
   0  10   2        0.55        6.26      5.09 o
   1  10   2       21.36       22.78      3.50 o
   2  10   2        6.33        4.16      3.19 o
   3  10   2        6.00        8.95      4.36 o
   4  10   2       20.43       22.89      3.24 o
   5  10   2        0.10        6.16      2.94 o
   6  10   2        1.83        0.12      3.68 o
   7  10   2        8.22        8.20      3.83 o
   8  10   2        6.57        9.77      3.20 o
   9  10   2        2.00       -0.07      3.43 o
  10  10   2        1.03        3.04      3.55 o
   0  11   2        4.63        7.34      3.87 o
   1  11   2        5.38       14.70      5.11 o
   2  11   2       27.06       24.21      3.91 o
   3  11   2       13.10       14.11      3.73 o
   4  11   2        2.04        2.71      3.48 o
   5  11   2        0.21        0.67      3.37 o
   6  11   2        0.11       -0.48      4.25 o
   7  11   2        0.23       -4.24      4.24 o
   8  11   2       13.30       14.81      4.66 o
   4  12   2        1.34        1.12      4.10 o
   5  12   2        3.75        4.11      4.91 o
   6  12   2        0.02        3.94      4.96 o
  -6 -10   3        0.14       -1.88     11.64 o
  -5 -10   3        0.02        1.96      4.39 o
  -4 -10   3        5.34        3.65      3.64 o
  -3 -10   3        1.82        3.10      3.62 o
  -2 -10   3        9.06        8.93      4.19 o
  -1 -10   3        2.91        4.34      3.73 o
   0 -10   3        1.41        6.81      5.76 o
  -8  -9   3        0.15       -1.19      6.44 o
  -7  -9   3        2.91        7.59      4.43 o
  -6  -9   3        0.71       -2.78      4.06 o
  -5  -9   3        0.82       -1.66      3.14 o
  -4  -9   3        3.19       -0.15      3.10 o
  -3  -9   3        0.04       -1.55      3.04 o
  -2  -9   3        1.25        3.53      3.11 o
  -1  -9   3       12.41        7.66      4.71 o
   0  -9   3        0.20        0.17      2.74 o
   1  -9   3        8.57        8.78      6.00 o
   2  -9   3        0.10       -2.47      6.23 o
  -9  -8   3        0.22       -0.99      5.30 o
  -8  -8   3        1.15        1.71      4.09 o
  -7  -8   3        3.61        1.16      3.82 o
  -6  -8   3        0.00        3.74      4.95 o
  -5  -8   3        0.74        0.57      2.75 o
  -4  -8   3        3.79        2.73      3.19 o
  -3  -8   3        3.81        2.91      3.18 o
  -2  -8   3        1.71        1.51      3.18 o
  -1  -8   3       18.22       23.43      3.50 o
   0  -8   3       30.47       29.68      2.60 o
   1  -8   3        4.66        4.51      2.16 o
   2  -8   3       47.62       47.22      6.11 o
   3  -8   3        6.84        9.04      5.80 o
  -9  -7   3        0.00        3.31      3.43 o
  -8  -7   3        0.00        2.14      2.85 o
  -7  -7   3        0.02        0.22      2.58 o
  -6  -7   3        1.51        2.72      2.37 o
  -5  -7   3       15.99       21.49      3.69 o
  -4  -7   3       44.25       47.33      3.30 o
  -3  -7   3        1.40        1.64      2.96 o
  -2  -7   3       10.19        7.54      2.69 o
  -1  -7   3       36.72       39.20      2.61 o
   0  -7   3       40.31       31.42      2.62 o
   1  -7   3       35.00       34.87      2.34 o
   2  -7   3      122.47      110.09      4.40 o
   3  -7   3        0.43       -1.48      2.72 o
   4  -7   3       10.97        2.68      3.93 o
   5  -7   3       11.33        4.61      4.34 o
  -9  -6   3        2.75        0.09      2.86 o
  -8  -6   3        2.59        0.33      2.61 o
  -7  -6   3        1.19        1.96      2.45 o
  -6  -6   3        8.08       11.25      2.13 o
  -5  -6   3        0.13       -1.85      1.85 o
  -4  -6   3        0.71        3.45      1.88 o
  -3  -6   3        0.41        3.14      1.82 o
  -2  -6   3       42.01       35.52      2.15 o
  -1  -6   3       44.33       32.59      1.66 o
   0  -6   3       39.93       40.59      1.81 o
   1  -6   3      145.67      142.90      3.18 o
   2  -6   3       37.24       45.39      2.25 o
   3  -6   3      198.58      199.62      5.23 o
   4  -6   3        0.86       -2.53      2.53 o
   5  -6   3        0.59        0.24      2.84 o
   6  -6   3        7.31       11.60      4.12 o
 -10  -5   3        0.20       -1.09      2.55 o
  -9  -5   3        1.67       -2.10      2.56 o
  -8  -5   3       60.49       52.35      2.84 o
  -7  -5   3        0.01        0.44      2.33 o
  -6  -5   3        1.52        2.81      1.69 o
  -5  -5   3        3.04        3.38      1.55 o
  -4  -5   3       64.82       61.07      2.01 o
  -3  -5   3       52.14       43.84      2.37 o
  -2  -5   3      119.53      120.67      2.28 o
  -1  -5   3      447.05      448.50      6.33 o
   0  -5   3      316.88      318.59      3.79 o
   1  -5   3       64.04       67.02      1.86 o
   2  -5   3      312.94      286.22      4.57 o
   3  -5   3       41.90       40.55      2.12 o
   4  -5   3      100.68      100.83      3.40 o
   5  -5   3       53.91       62.55      2.86 o
   6  -5   3       28.41       29.81      2.79 o
   7  -5   3        7.32        9.31      2.96 o
 -10  -4   3        0.03       -0.38      2.46 o
  -9  -4   3        0.03       -0.35      2.50 o
  -8  -4   3        0.94        3.24      2.03 o
  -7  -4   3       16.32       12.58      2.53 o
  -6  -4   3        6.89        5.74      1.73 o
  -5  -4   3       18.51       18.86      1.36 o
  -4  -4   3       85.01       86.72      2.25 o
  -3  -4   3        1.87        2.20      0.75 o
  -2  -4   3      167.80      159.37      3.99 o
  -1  -4   3       99.99       89.38      1.80 o
   0  -4   3       92.16       87.40      1.55 o
   1  -4   3      549.39      530.01      5.87 o
   2  -4   3       34.44       30.70      1.35 o
   3  -4   3      113.57      114.04      2.35 o
   4  -4   3      397.20      378.82      6.48 o
   5  -4   3        0.32       -1.80      1.80 o
   6  -4   3       62.97       57.04      4.16 o
   7  -4   3       21.21       16.62      2.61 o
   8  -4   3        1.74        0.33      2.83 o
 -10  -3   3        3.67        6.07      2.87 o
  -9  -3   3        0.02       -0.19      2.52 o
  -8  -3   3        1.38        1.09      1.98 o
  -7  -3   3       19.76       18.99      2.79 o
  -6  -3   3       60.06       56.45      2.29 o
  -5  -3   3      153.27      151.86      2.68 o
  -4  -3   3       28.44       28.96      1.06 o
  -3  -3   3        4.90        5.56      0.84 o
  -2  -3   3       80.91       68.86      1.38 o
  -1  -3   3      666.32      639.47      7.04 o
   0  -3   3      603.33      655.78      7.19 o
   1  -3   3        7.97        6.38      0.61 o
   2  -3   3      953.19      960.80     11.35 o
   3  -3   3      642.23      651.85      7.90 o
   4  -3   3     1443.97     1396.32     18.24 o
   5  -3   3       15.50       15.23      1.48 o
   6  -3   3        1.03       -0.95      1.59 o
   7  -3   3        4.94        7.35      2.19 o
   8  -3   3       31.74       40.46      2.81 o
 -10  -2   3        0.03       -1.91      2.87 o
  -9  -2   3        2.91       -2.52      2.76 o
  -8  -2   3        2.43        1.64      2.23 o
  -7  -2   3        6.73        6.45      1.74 o
  -6  -2   3       14.71       18.99      1.88 o
  -5  -2   3       17.85       16.01      1.14 o
  -4  -2   3       82.24       89.22      1.88 o
  -3  -2   3       72.35       87.10      1.44 o
  -2  -2   3      930.27      949.92     10.28 o
  -1  -2   3     3099.90     3296.23     32.15 o
   0  -2   3      285.50      308.42      3.83 o
   1  -2   3      325.61      309.07      3.36 o
   2  -2   3      933.26      959.68     11.22 o
   3  -2   3      212.50      174.91      2.48 o
   4  -2   3      246.26      220.48      3.05 o
   5  -2   3      461.02      464.11      6.54 o
   6  -2   3      297.40      294.98      4.65 o
   7  -2   3      130.31      128.37      3.07 o
   8  -2   3        0.25        0.92      2.00 o
   9  -2   3       10.91       12.89      2.91 o
  -9  -1   3        0.24        3.82      2.72 o
  -8  -1   3       11.25        7.08      2.40 o
  -7  -1   3        6.39        8.81      2.07 o
  -6  -1   3        6.85        4.98      1.51 o
  -5  -1   3      113.60      104.07      2.04 o
  -4  -1   3       99.85      117.18      1.96 o
  -3  -1   3     1679.94     1711.72     19.13 o
  -2  -1   3      391.63      375.12      4.61 o
  -1  -1   3       84.93       69.13      1.07 o
   0  -1   3       58.34       59.78      1.31 o
   1  -1   3       36.31       24.08      0.58 o
   2  -1   3      896.60      863.75     10.06 o
   3  -1   3     2244.32     2356.05     27.13 o
   4  -1   3      267.30      281.47      3.98 o
   5  -1   3      410.99      398.74      5.52 o
   6  -1   3     1448.77     1379.97     17.94 o
   7  -1   3       99.00       95.87      2.97 o
   8  -1   3        5.29       10.72      1.57 o
   9  -1   3        0.26        2.19      2.42 o
  10  -1   3        0.29        4.06      2.89 o
  -9   0   3        0.75       -2.03      2.98 o
  -8   0   3        0.07        2.08      2.60 o
  -7   0   3        0.13        1.88      2.20 o
  -6   0   3      173.92      185.57      3.81 o
  -5   0   3        1.93        3.01      1.89 o
  -4   0   3       44.57       41.74      1.31 o
  -3   0   3       49.42       37.26      1.15 o
  -2   0   3      352.61      360.58      3.93 o
  -1   0   3     1664.06     1818.12     18.89 o
   0   0   3      743.91      819.23      7.64 o
   1   0   3     3563.77     3708.42     33.51 o
   2   0   3     7728.44     8413.50     90.21 o
   3   0   3     1710.44     1968.42     38.25 o
   4   0   3      746.13      884.87     14.57 o
   5   0   3        4.24        3.89      0.81 o
   6   0   3       56.46       54.68      2.71 o
   7   0   3      295.24      313.61      4.53 o
   8   0   3       12.97       10.94      1.44 o
   9   0   3       22.46       25.13      1.63 o
  10   0   3        5.03       10.19      2.60 o
  -9   1   3        2.74        3.03      3.25 o
  -8   1   3        4.19        9.59      3.87 o
  -7   1   3        1.12        2.61      4.15 o
  -6   1   3        7.47        8.34      2.20 o
  -5   1   3      111.01      110.88      2.38 o
  -4   1   3       52.34       62.95      1.64 o
  -3   1   3      787.94      784.10     14.74 o
  -2   1   3     1917.21     2016.83     19.62 o
  -1   1   3       15.04       15.58      0.58 o
   0   1   3     2060.88     2354.85     20.17 o
   1   1   3      605.68      623.97      6.16 o
   2   1   3     1230.83     1138.98     12.99 o
   3   1   3      402.80      322.62      5.45 o
   4   1   3       29.11       22.36      2.99 o
   5   1   3      963.42     1014.43     35.94 o
   6   1   3      380.79      373.20     14.87 o
   7   1   3       45.12       45.82      4.26 o
   8   1   3      123.42      122.27      7.06 o
   9   1   3      110.55       96.66      4.84 o
  10   1   3        7.56        9.05      1.74 o
  -8   2   3        1.40        2.40      3.25 o
  -7   2   3        5.67        4.51      3.29 o
  -6   2   3       29.32       24.36      2.65 o
  -5   2   3       60.84       61.59      3.32 o
  -4   2   3      411.47      424.18      5.48 o
  -3   2   3      559.59      538.17      6.32 o
  -2   2   3      819.44      803.48      8.73 o
  -1   2   3       23.79       23.02      0.74 o
   0   2   3        4.84        5.13      0.46 o
   1   2   3      413.80      379.59      3.62 o
   2   2   3     1970.06     1993.15     20.29 o
   3   2   3     1064.40     1126.37     22.72 o
   4   2   3      866.66      903.43     20.53 o
   5   2   3     2045.47     2096.44     46.54 o
   6   2   3       44.66       43.65      2.64 o
   7   2   3       39.55       53.34      3.03 o
   8   2   3       11.68        7.38      4.12 o
   9   2   3       11.18        9.85      4.67 o
  10   2   3        5.53       -1.05      1.76 o
  11   2   3        8.14        6.06      4.55 o
  -8   3   3        3.92        9.81      3.47 o
  -7   3   3        0.74        7.50      3.12 o
  -6   3   3        2.37        2.19      2.68 o
  -5   3   3       25.73       29.93      2.36 o
  -4   3   3       41.66       43.49      1.69 o
  -3   3   3      242.61      249.31      3.41 o
  -2   3   3      331.67      364.89      5.03 o
  -1   3   3       79.44       98.75      1.97 o
   0   3   3      690.80      711.24      6.26 o
   1   3   3     2670.56     2916.49     25.49 o
   2   3   3      426.14      357.18      3.70 o
   3   3   3      580.44      559.46      6.60 o
   4   3   3      836.17      944.34     13.59 o
   5   3   3      451.78      432.05      6.00 o
   6   3   3       24.82       26.33      1.01 o
   7   3   3      123.62      109.14      4.76 o
   8   3   3        0.60       -0.63      2.54 o
   9   3   3       18.19       25.76      7.26 o
  10   3   3        0.12       -1.71      2.33 o
  11   3   3       11.91       10.90      4.63 o
  -7   4   3        0.14        5.47      3.29 o
  -6   4   3        4.05        6.26      2.97 o
  -5   4   3        0.76        4.73      2.27 o
  -4   4   3       20.91       22.28      2.09 o
  -3   4   3      423.98      436.26      7.30 o
  -2   4   3      381.51      362.50      6.82 o
  -1   4   3       71.57       84.73      1.52 o
   0   4   3     2640.04     2747.54     26.23 o
   1   4   3     1441.05     1334.01     13.02 o
   2   4   3      107.42       88.11      1.35 o
   3   4   3        0.39        0.59      0.58 o
   4   4   3      212.70      254.92      3.06 o
   5   4   3      592.71      578.65      7.60 o
   6   4   3      173.57      178.88      2.10 o
   7   4   3       44.53       38.30      1.63 o
   8   4   3       41.52       35.54      1.53 o
   9   4   3        8.80        8.00      1.09 o
  10   4   3        1.06        0.42      1.63 o
  11   4   3        1.21       -2.90      2.90 o
  -7   5   3        1.80        2.38      3.76 o
  -6   5   3        5.68        6.79      2.78 o
  -5   5   3        0.28        2.28      2.84 o
  -4   5   3      199.80      191.89      4.55 o
  -3   5   3       70.24       68.85      2.70 o
  -2   5   3        8.44       10.13      1.62 o
  -1   5   3      126.09      117.90      2.46 o
   0   5   3       78.02       59.45      1.38 o
   1   5   3      337.75      313.52      3.93 o
   2   5   3      360.88      359.12      5.02 o
   3   5   3        2.48        2.35      0.68 o
   4   5   3      408.99      398.19      4.94 o
   5   5   3     1225.97     1310.76     14.97 o
   6   5   3        6.52        9.84      0.91 o
   7   5   3       39.42       28.59      1.13 o
   8   5   3        3.00        2.21      1.02 o
   9   5   3       37.57       26.61      1.31 o
  10   5   3        1.55        1.49      1.77 o
  11   5   3        0.01       -2.81      3.14 o
  -6   6   3        6.22       12.53      3.38 o
  -5   6   3       31.38       39.46      3.71 o
  -4   6   3        3.59        8.89      2.59 o
  -3   6   3        2.17        4.85      1.95 o
  -2   6   3        7.11        4.40      4.25 o
  -1   6   3        6.03        5.63      1.37 o
   0   6   3      754.29      717.27      8.49 o
   1   6   3     1076.22     1030.14     10.88 o
   2   6   3       45.52       38.42      1.11 o
   3   6   3     1031.47     1021.80     12.36 o
   4   6   3      154.83      159.78      2.61 o
   5   6   3       13.22       18.02      1.09 o
   6   6   3      277.03      326.60      4.98 o
   7   6   3        4.09        2.62      1.15 o
   8   6   3        7.73       10.48      1.23 o
   9   6   3        0.80        2.28      1.47 o
  10   6   3        0.33       -0.97      1.68 o
  11   6   3        0.36        1.93      3.29 o
  -5   7   3        4.15       10.24      3.73 o
  -4   7   3       22.62       28.96      5.03 o
  -3   7   3      103.06       89.32      4.77 o
  -2   7   3        8.38        6.40      3.26 o
  -1   7   3      194.71      193.55      3.62 o
   0   7   3      230.51      207.09      3.68 o
   1   7   3       22.02       22.09      1.27 o
   2   7   3        2.57        1.31      1.23 o
   3   7   3        2.60        4.14      1.28 o
   4   7   3      140.86      148.69      2.99 o
   5   7   3       47.29       56.23      1.87 o
   6   7   3       11.67       15.24      1.43 o
   7   7   3       80.27       75.28      2.57 o
   8   7   3       53.68       52.91      2.11 o
   9   7   3        2.15        3.51      2.87 o
  10   7   3        0.55        0.14      2.07 o
  11   7   3        3.71        2.26      3.18 o
  -4   8   3        5.06        2.33      4.91 o
  -3   8   3        0.15       -3.53      4.97 o
  -2   8   3       62.44       68.23      7.84 o
  -1   8   3       40.05       34.78      2.88 o
   0   8   3        1.78       -0.42      2.11 o
   1   8   3       31.62       35.63      2.70 o
   2   8   3        3.95        3.92      1.95 o
   3   8   3      194.24      189.75      4.07 o
   4   8   3      635.70      644.07      9.70 o
   5   8   3        0.09        2.94      1.65 o
   6   8   3        1.09        1.72      1.69 o
   7   8   3       19.62       18.82      2.23 o
   8   8   3       28.66       28.57      3.68 o
   9   8   3        0.18        2.47      2.75 o
  10   8   3        0.24       -1.87      2.63 o
  11   8   3        0.01        0.44      2.55 o
  -3   9   3        2.88       -1.11      5.99 o
  -2   9   3        4.21       -2.77      4.59 o
  -1   9   3       21.21       16.73      3.02 o
   0   9   3       81.59       86.37      3.86 o
   1   9   3       21.22       22.98      3.07 o
   2   9   3       49.15       39.03      2.68 o
   3   9   3       80.92       81.81      3.51 o
   4   9   3       13.85       26.90      2.73 o
   5   9   3       14.10       23.60      2.39 o
   6   9   3       49.94       51.26      2.94 o
   7   9   3        5.41        2.91      2.46 o
   8   9   3        6.60        6.63      2.51 o
   9   9   3        0.78       -0.63      2.63 o
  10   9   3        6.56        4.86      2.74 o
  -1  10   3       68.38       73.29      8.55 o
   0  10   3        0.60        1.00      3.42 o
   1  10   3       37.70       30.53      4.67 o
   2  10   3        2.77        2.80      3.20 o
   3  10   3        0.63       -2.99      2.99 o
   4  10   3        3.47        5.03      2.94 o
   5  10   3        0.66        2.13      2.85 o
   6  10   3       69.57       64.11      4.52 o
   7  10   3       27.46       29.37      3.11 o
   8  10   3        8.09        9.48      2.96 o
   9  10   3        1.42       -0.39      2.97 o
  10  10   3        2.20       -1.06      3.00 o
   0  11   3        3.75       10.68      6.38 o
   1  11   3        1.35        0.97      4.87 o
   2  11   3        0.41       -1.55      5.28 o
   3  11   3       23.85       26.26      6.17 o
   4  11   3        9.51       12.35      3.58 o
   5  11   3        0.01        2.49      3.32 o
   6  11   3       10.86       15.08      4.36 o
   7  11   3        5.57        2.52      7.54 o
   8  11   3       23.73       18.56      4.63 o
   9  11   3        0.27       -1.45      5.04 o
   3  12   3        0.15       -1.13      4.15 o
   4  12   3        5.38        3.82      4.07 o
   5  12   3        1.33       -1.78      7.09 o
   6  12   3        0.60        2.17      4.89 o
   7  12   3        0.11        0.91      4.92 o
  -5 -10   4        0.08        1.18      3.86 o
  -4 -10   4        2.94        0.66      3.90 o
  -3 -10   4        4.41        6.10      3.91 o
  -2 -10   4        8.15       11.81      3.96 o
  -7  -9   4        0.00       -1.00      4.65 o
  -6  -9   4        4.13        3.00      4.48 o
  -5  -9   4        4.07       -0.37      3.43 o
  -4  -9   4        9.02        5.93      3.44 o
  -3  -9   4        0.20       -1.14      4.48 o
  -2  -9   4        1.84        0.41      3.36 o
  -1  -9   4       11.67       18.59      3.52 o
   0  -9   4       16.76       10.77      2.92 o
   1  -9   4        1.81        5.20      6.23 o
  -8  -8   4        0.00       -1.40      4.38 o
  -7  -8   4        0.79       -1.54      4.17 o
  -6  -8   4        0.71        3.04      5.45 o
  -5  -8   4        0.73        4.07      5.68 o
  -4  -8   4        0.75        4.39      5.07 o
  -3  -8   4        3.96       -0.47      3.42 o
  -2  -8   4       82.47       68.52      4.35 o
  -1  -8   4        0.13        2.01      3.45 o
   0  -8   4       67.93       76.60      5.06 o
   1  -8   4       43.40       46.16      6.72 o
   2  -8   4        4.77        3.33      5.51 o
   3  -8   4       15.46       17.57      6.11 o
  -9  -7   4        0.05       -5.54      5.54 o
  -8  -7   4        0.13       -1.72      3.92 o
  -7  -7   4        1.51       -3.70      3.70 o
  -6  -7   4        0.08        1.38      4.91 o
  -5  -7   4        2.32        1.63      3.07 o
  -4  -7   4        9.90        8.71      3.05 o
  -3  -7   4       89.98       82.79      6.40 o
  -2  -7   4       64.98       46.98      3.47 o
  -1  -7   4       39.37       46.21      2.83 o
   0  -7   4       29.80       29.58      2.64 o
   1  -7   4       25.92       31.58      2.37 o
   2  -7   4        7.70        8.11      3.36 o
   3  -7   4        3.35        0.25      4.45 o
   4  -7   4        5.14        5.04      4.04 o
  -9  -6   4        1.05        0.97      3.12 o
  -8  -6   4        0.77        0.22      2.88 o
  -7  -6   4        0.08        2.13      3.17 o
  -6  -6   4        0.59        1.15      2.29 o
  -5  -6   4        2.96        4.52      2.21 o
  -4  -6   4        9.10        8.94      2.08 o
  -3  -6   4        4.09        4.24      2.56 o
  -2  -6   4      114.23      124.81      4.68 o
  -1  -6   4        2.00        2.63      1.72 o
   0  -6   4      603.31      575.28      8.18 o
   1  -6   4        7.00        6.88      1.64 o
   2  -6   4        1.46        0.55      1.90 o
   3  -6   4       41.70       52.15      3.00 o
   4  -6   4      151.40      152.23      4.96 o
   5  -6   4        9.57        9.37      3.66 o
   6  -6   4       11.90       17.37      3.34 o
  -9  -5   4        2.22       -0.19      2.34 o
  -8  -5   4        0.16       -0.96      2.48 o
  -7  -5   4        0.55       -2.32      2.53 o
  -6  -5   4        7.29        6.70      1.89 o
  -5  -5   4       30.49       32.78      2.49 o
  -4  -5   4        4.96        2.47      2.26 o
  -3  -5   4        3.58        2.82      1.67 o
  -2  -5   4        5.56        9.12      1.17 o
  -1  -5   4      216.28      217.74      3.70 o
   0  -5   4      436.18      413.83      6.02 o
   1  -5   4      192.06      169.34      3.27 o
   2  -5   4      308.70      325.75      5.56 o
   3  -5   4      230.72      227.06      4.69 o
   4  -5   4        2.76        3.81      2.04 o
   5  -5   4       37.32       36.37      2.59 o
   6  -5   4        2.18       -0.08      2.59 o
   7  -5   4        4.78        0.89      3.06 o
  -9  -4   4        1.89        0.10      2.35 o
  -8  -4   4       11.84        8.72      2.26 o
  -7  -4   4       32.99       37.50      2.60 o
  -6  -4   4        3.96        4.46      2.15 o
  -5  -4   4        0.18       -1.09      1.53 o
  -4  -4   4       37.93       30.93      1.78 o
  -3  -4   4        7.23        6.78      1.04 o
  -2  -4   4      203.54      212.06      3.36 o
  -1  -4   4      443.39      427.52      5.44 o
   0  -4   4       15.78       16.21      0.96 o
   1  -4   4      200.07      205.54      3.08 o
   2  -4   4     2450.86     2396.68     27.84 o
   3  -4   4       65.52       56.63      2.03 o
   4  -4   4       72.22       69.91      2.72 o
   5  -4   4       20.44       19.41      2.05 o
   6  -4   4       23.21       24.81      2.43 o
   7  -4   4       51.34       55.62      2.98 o
  -9  -3   4        0.36       -1.65      2.70 o
  -8  -3   4        0.01       -0.04      2.84 o
  -7  -3   4        0.09        0.35      2.15 o
  -6  -3   4        1.52        1.22      2.46 o
  -5  -3   4       51.11       50.85      1.89 o
  -4  -3   4        5.36        4.37      1.04 o
  -3  -3   4      315.59      311.39      3.62 o
  -2  -3   4      858.85      875.68     10.43 o
  -1  -3   4      381.13      413.52      5.20 o
   0  -3   4       92.46      101.85      1.70 o
   1  -3   4        7.30       11.83      0.86 o
   2  -3   4      186.07      167.67      2.57 o
   3  -3   4     2069.24     2053.06     23.83 o
   4  -3   4        2.18        2.63      1.24 o
   5  -3   4      227.09      215.19      3.75 o
   6  -3   4       95.65       90.32      3.07 o
   7  -3   4        0.60        0.01      2.04 o
   8  -3   4        3.09        3.49      2.38 o
  -9  -2   4        0.37        0.12      2.83 o
  -8  -2   4        1.59       -1.68      3.08 o
  -7  -2   4        1.24       -0.28      2.14 o
  -6  -2   4       47.16       47.63      2.65 o
  -5  -2   4       67.55       69.84      2.04 o
  -4  -2   4        9.48       12.44      1.09 o
  -3  -2   4        2.52        1.11      0.69 o
  -2  -2   4      233.29      212.19      2.93 o
  -1  -2   4      715.87      748.81      9.48 o
   0  -2   4       85.86       90.25      1.46 o
   1  -2   4     1429.87     1509.42     14.53 o
   2  -2   4     2290.74     2397.30     27.65 o
   3  -2   4      175.88      173.63      2.51 o
   4  -2   4     1200.86     1216.47     14.22 o
   5  -2   4      412.44      392.65      5.63 o
   6  -2   4      106.81      103.34      3.41 o
   7  -2   4       21.62       29.02      1.73 o
   8  -2   4       12.35       13.91      2.25 o
   9  -2   4        0.17       -2.35      2.75 o
  -9  -1   4        1.34       -1.74      3.04 o
  -8  -1   4       15.22       20.15      2.77 o
  -7  -1   4        0.07        2.63      2.23 o
  -6  -1   4        4.05        2.84      1.96 o
  -5  -1   4       16.76       13.74      1.26 o
  -4  -1   4       18.85       19.58      1.06 o
  -3  -1   4       41.20       37.17      0.97 o
  -2  -1   4     1171.31     1166.98     12.75 o
  -1  -1   4      345.41      376.31      4.23 o
   0  -1   4     1985.80     1993.17     29.72 o
   1  -1   4     5335.91     5879.14     55.82 o
   2  -1   4       18.09       12.42      0.86 o
   3  -1   4      725.53      714.23      8.42 o
   4  -1   4       23.84       22.14      0.91 o
   5  -1   4      491.87      510.83      6.93 o
   6  -1   4       63.03       58.05      1.73 o
   7  -1   4        1.98        2.39      1.26 o
   8  -1   4       10.17       11.01      1.59 o
   9  -1   4        4.68        1.78      4.23 o
  10  -1   4        0.05       -6.17      9.24 o
  -9   0   4        0.00        7.05      4.03 o
  -8   0   4        0.13        0.97      2.86 o
  -7   0   4        0.76        2.36      2.66 o
  -6   0   4       28.06       27.81      2.38 o
  -5   0   4        6.33        5.77      1.39 o
  -4   0   4       85.52       79.86      1.88 o
  -3   0   4      266.25      239.38      3.19 o
  -2   0   4       69.56       58.96      1.28 o
  -1   0   4      454.88      487.56      5.18 o
   0   0   4      413.10      334.59      3.47 o
   1   0   4     1596.65     1529.54     13.94 o
   2   0   4     1404.87     1377.27     15.63 o
   3   0   4       96.30      163.44      2.18 o
   4   0   4      194.23      196.52      2.33 o
   5   0   4      704.35      722.89     12.11 o
   6   0   4       57.48       53.09      4.42 o
   7   0   4       90.90       76.98      2.17 o
   8   0   4       46.29       34.36      2.23 o
   9   0   4        6.18        7.07      1.69 o
  10   0   4        0.75        8.92      3.94 o
  -9   1   4        0.05        1.49      6.98 o
  -8   1   4        0.09       -0.34      4.16 o
  -7   1   4       19.34       20.71      4.02 o
  -6   1   4        0.40        0.48      2.28 o
  -5   1   4        0.06        0.42      1.35 o
  -4   1   4      229.52      236.69      3.52 o
  -3   1   4      210.18      197.08      3.08 o
  -2   1   4      438.83      493.04      5.65 o
  -1   1   4      625.27      744.06      7.97 o
   0   1   4       14.44        9.40      0.50 o
   1   1   4     4837.45     4981.28     54.06 o
   2   1   4     1365.43     1432.36     16.29 o
   3   1   4     1190.99     1424.38     15.18 o
   4   1   4      485.91      509.93      8.55 o
   5   1   4      874.88      909.91     32.44 o
   6   1   4       19.02       20.04      4.54 o
   7   1   4        0.75       -2.10      4.22 o
   8   1   4        8.04       12.33      4.50 o
   9   1   4        7.79        8.28      7.66 o
  10   1   4        1.29        5.26      1.40 o
  -8   2   4        2.78        6.61      4.30 o
  -7   2   4        0.17        6.12      4.72 o
  -6   2   4        2.46        0.69      2.57 o
  -5   2   4        3.38        3.25      2.27 o
  -4   2   4        3.87        5.92      1.38 o
  -3   2   4      383.02      379.45      5.22 o
  -2   2   4      471.16      504.40      5.35 o
  -1   2   4       74.47       79.96      1.53 o
   0   2   4     1128.69     1096.07     10.46 o
   1   2   4     7990.31     8031.46     83.85 o
   2   2   4       93.44       72.10      1.34 o
   3   2   4      606.03      690.75      9.94 o
   4   2   4      160.37      156.94      2.99 o
   5   2   4       77.68      112.39      6.49 o
   6   2   4      237.17      238.59     10.79 o
   7   2   4        0.07        5.31      5.47 o
   8   2   4       48.44       40.76      7.49 o
   9   2   4        1.77       -2.03      4.80 o
  10   2   4        0.91       -3.59      7.61 o
  11   2   4        1.81        0.97      2.52 o
  -8   3   4        0.31        0.61      6.13 o
  -7   3   4        0.16       -3.16      3.16 o
  -6   3   4        5.96        6.13      3.12 o
  -5   3   4        6.92        7.69      2.86 o
  -4   3   4      232.63      224.06      4.52 o
  -3   3   4      641.75      648.54      9.26 o
  -2   3   4        1.18        2.04      0.86 o
  -1   3   4     1055.31     1011.48      9.65 o
   0   3   4      809.81      787.91      7.57 o
   1   3   4      814.89      822.59      7.58 o
   2   3   4     4633.79     5072.48     47.38 o
   3   3   4       67.64       62.60      1.64 o
   4   3   4     1735.68     1778.28     22.61 o
   5   3   4      419.65      418.47      6.58 o
   6   3   4        0.32       -1.33      1.89 o
   7   3   4       62.32       54.91      3.05 o
   8   3   4        2.97        2.57      2.61 o
   9   3   4        0.15        0.11      4.31 o
  10   3   4        3.94        1.72      7.58 o
  11   3   4       15.75       20.41      9.22 o
  -7   4   4       12.37       11.75      3.90 o
  -6   4   4        7.74        9.75      3.21 o
  -5   4   4       24.20       26.02      3.11 o
  -4   4   4       53.88       59.38      2.37 o
  -3   4   4       79.12       80.86      2.74 o
  -2   4   4      168.68      184.78      3.91 o
  -1   4   4       43.28       42.99      1.34 o
   0   4   4     1333.85     1376.85     13.04 o
   1   4   4     1702.88     1747.32     15.63 o
   2   4   4      108.70      104.78      1.85 o
   3   4   4     3565.04     3879.25     44.22 o
   4   4   4     1310.70     1312.17     15.18 o
   5   4   4       37.12       37.58      1.37 o
   6   4   4        0.11        0.81      0.60 o
   7   4   4      104.38      115.71      2.80 o
   8   4   4        0.49       -2.53      2.53 o
   9   4   4       16.20       23.55      4.04 o
  10   4   4        0.05        0.40      6.95 o
  11   4   4        0.01       -2.23      2.23 o
  -6   5   4        0.46        3.82      3.32 o
  -5   5   4        1.52        3.38      2.59 o
  -4   5   4       11.76       14.40      2.90 o
  -3   5   4      123.00      108.44      4.26 o
  -2   5   4        2.89        5.68      1.86 o
  -1   5   4     1308.55     1338.67     18.74 o
   0   5   4     2776.69     2577.84     27.10 o
   1   5   4       16.29       19.40      1.01 o
   2   5   4      106.74      124.16      1.97 o
   3   5   4      159.00      160.49      2.09 o
   4   5   4     1628.01     1698.84     18.11 o
   5   5   4      206.65      200.32      2.70 o
   6   5   4        2.66        6.29      0.87 o
   7   5   4       33.09       30.39      1.14 o
   8   5   4       21.70       21.73      1.10 o
   9   5   4       11.70       13.41      1.28 o
  10   5   4        0.14       -0.48      1.60 o
  11   5   4        1.48        0.08      6.17 o
  -6   6   4        0.07        0.10     11.67 o
  -5   6   4       34.83       35.27      3.77 o
  -4   6   4       45.30       47.33      3.61 o
  -3   6   4        5.09        1.53      3.16 o
  -2   6   4      111.00      103.76      3.70 o
  -1   6   4      324.39      308.97      4.81 o
   0   6   4      333.99      300.28      4.34 o
   1   6   4      214.46      205.78      3.17 o
   2   6   4      116.48      110.04      2.94 o
   3   6   4      212.52      213.90      3.24 o
   4   6   4      554.90      576.87      7.06 o
   5   6   4        1.69        1.42      1.00 o
   6   6   4      202.00      192.64      3.27 o
   7   6   4      109.80      107.83      2.95 o
   8   6   4        1.88        2.36      1.19 o
   9   6   4        8.06       11.25      1.28 o
  10   6   4       11.87       16.01      2.74 o
  11   6   4        2.58        0.32      2.68 o
  -5   7   4       15.75       17.87      4.04 o
  -4   7   4        0.38       -0.87      4.52 o
  -3   7   4       13.10       13.25      4.04 o
  -2   7   4        1.51       -1.20      4.17 o
  -1   7   4       43.13       44.93      2.08 o
   0   7   4      288.16      273.96      4.38 o
   1   7   4        2.56       -0.02      1.27 o
   2   7   4     1511.97     1454.07     17.40 o
   3   7   4      482.46      495.82      6.49 o
   4   7   4      192.35      206.12      3.61 o
   5   7   4       23.08       20.02      1.82 o
   6   7   4       89.93       80.57      2.67 o
   7   7   4        3.74        2.50      1.55 o
   8   7   4        9.32       12.28      1.69 o
   9   7   4        2.23        4.87      1.69 o
  10   7   4        0.24        0.46      2.02 o
  11   7   4        2.63       -3.87      5.60 o
  -4   8   4       11.18        6.91      6.85 o
  -3   8   4        1.58       -2.66      7.43 o
  -2   8   4       47.19       49.64      3.77 o
  -1   8   4      205.48      204.29      5.28 o
   0   8   4       45.66       43.71      3.11 o
   1   8   4       51.88       38.41      2.49 o
   2   8   4      219.66      211.09      4.63 o
   3   8   4      149.95      154.84      3.40 o
   4   8   4       99.61       86.26      3.10 o
   5   8   4       38.49       47.93      2.18 o
   6   8   4       13.13       12.27      2.10 o
   7   8   4       10.63       12.76      2.20 o
   8   8   4        1.20        1.07      2.11 o
   9   8   4        8.86        7.59      2.25 o
  10   8   4        1.15       -0.54      2.64 o
  11   8   4        0.55       -1.20      3.50 o
  -3   9   4       27.83       26.13      8.24 o
  -2   9   4       26.84       25.82      5.02 o
  -1   9   4        0.43       -1.84      2.74 o
   0   9   4        3.80        3.46      2.96 o
   1   9   4        2.19        0.27      2.83 o
   2   9   4        7.09        5.68      2.40 o
   3   9   4       62.06       66.43      2.92 o
   4   9   4       34.47       27.80      2.36 o
   5   9   4       91.86       85.89      3.02 o
   6   9   4      108.48      100.38      3.93 o
   7   9   4        0.37        0.95      2.45 o
   8   9   4        1.86        1.28      3.22 o
   9   9   4        0.02        3.08      2.52 o
  10   9   4        0.01       -0.24      2.61 o
  11   9   4        0.08        1.85      2.64 o
  -1  10   4        5.35       12.54      4.44 o
   0  10   4        8.79        6.39      3.94 o
   1  10   4       14.41       13.90      3.48 o
   2  10   4       81.26       82.84      4.21 o
   3  10   4       56.65       69.03      5.48 o
   4  10   4       21.22       19.16      3.13 o
   5  10   4       35.97       27.75      4.71 o
   6  10   4       70.06       66.81      3.54 o
   7  10   4        0.03       -0.35      2.76 o
   8  10   4        3.16       -1.09      2.79 o
   9  10   4        1.49        1.74      2.89 o
  10  10   4        0.51       -2.97      2.97 o
   0  11   4        7.01        5.28      4.20 o
   1  11   4       20.56       19.21      4.49 o
   2  11   4        1.43       -2.06      3.71 o
   3  11   4        5.57        4.98      4.32 o
   4  11   4        1.31        4.44      3.54 o
   5  11   4        0.20        5.32      3.42 o
   6  11   4        6.42        4.88      4.22 o
   7  11   4        7.91        2.83      4.27 o
   8  11   4        2.19        3.32      4.26 o
   9  11   4        0.79        3.74      4.71 o
   3  12   4        1.70       -0.51      7.34 o
   4  12   4        0.15        3.29      4.09 o
   5  12   4       14.23        7.82      7.66 o
   6  12   4        0.42        1.87      4.98 o
   7  12   4        1.01        1.85      4.94 o
  -6  -9   5        0.79       -4.87      4.87 o
  -5  -9   5        0.53        9.57      5.87 o
  -4  -9   5       32.57       34.24      4.75 o
  -3  -9   5        2.13       -2.88      4.29 o
  -2  -9   5        2.08        7.76      4.42 o
  -1  -9   5        9.95       14.68      4.51 o
   0  -9   5       19.18       18.33      3.54 o
  -7  -8   5        1.67        4.96      8.74 o
  -6  -8   5        0.26        4.08      6.09 o
  -5  -8   5       10.77        8.29      3.94 o
  -4  -8   5       46.59       44.17      4.38 o
  -3  -8   5        1.76       -0.91      3.90 o
  -2  -8   5        6.23        8.06      7.44 o
  -1  -8   5        0.13       -2.27      3.76 o
   0  -8   5        1.88        0.94      2.97 o
   1  -8   5        2.38       -3.65      5.28 o
   2  -8   5        2.10        0.66      5.68 o
  -8  -7   5        0.87        0.73      5.01 o
  -7  -7   5        1.02       -1.06      5.71 o
  -6  -7   5        2.22        8.53      5.45 o
  -5  -7   5        1.71        5.93      5.25 o
  -4  -7   5       10.13       11.61      3.51 o
  -3  -7   5        0.24        1.51      4.77 o
  -2  -7   5      244.53      243.45      7.10 o
  -1  -7   5        3.40        2.45      3.05 o
   0  -7   5       23.77       18.66      2.74 o
   1  -7   5       12.39        8.61      3.35 o
   2  -7   5       48.87       50.15      4.13 o
   3  -7   5       67.83       63.91      4.61 o
   4  -7   5        2.48        2.14      4.02 o
  -8  -6   5        0.08       -3.49      8.87 o
  -7  -6   5        3.20       -0.46      5.31 o
  -6  -6   5        4.20        7.26      5.02 o
  -5  -6   5       13.20        8.17      3.05 o
  -4  -6   5        0.49        0.77      2.88 o
  -3  -6   5        0.78        2.94      2.82 o
  -2  -6   5       49.82       61.14      3.88 o
  -1  -6   5      277.38      266.37      5.90 o
   0  -6   5        0.80        1.10      1.89 o
   1  -6   5       97.18      105.59      3.08 o
   2  -6   5       14.61       16.27      2.53 o
   3  -6   5        9.59        6.26      2.63 o
   4  -6   5        1.03        1.92      2.78 o
   5  -6   5        0.29       -0.55      2.97 o
  -9  -5   5        5.67        0.41      3.24 o
  -8  -5   5        0.57       -1.84      2.78 o
  -7  -5   5        1.10        1.19      3.08 o
  -6  -5   5        3.97        2.51      2.93 o
  -5  -5   5       19.10       18.44      2.26 o
  -4  -5   5        0.19        0.31      1.94 o
  -3  -5   5       52.24       53.46      3.14 o
  -2  -5   5       66.11       73.03      3.56 o
  -1  -5   5       11.08       13.01      1.50 o
   0  -5   5      747.07      735.45     10.03 o
   1  -5   5       10.54       10.92      1.56 o
   2  -5   5       83.40       84.70      2.95 o
   3  -5   5      140.95      131.76      4.14 o
   4  -5   5       49.89       47.88      2.85 o
   5  -5   5       20.62       23.81      2.86 o
   6  -5   5       81.80       76.59      5.21 o
  -9  -4   5        0.07       -0.31      2.74 o
  -8  -4   5        1.30        3.75      2.83 o
  -7  -4   5        0.11        1.47      2.24 o
  -6  -4   5        2.58        2.31      2.44 o
  -5  -4   5        0.21       -1.67      1.69 o
  -4  -4   5       66.84       68.08      2.42 o
  -3  -4   5      207.67      215.91      4.56 o
  -2  -4   5        5.24        3.33      1.10 o
  -1  -4   5      155.81      156.51      2.97 o
   0  -4   5      142.32      133.60      2.72 o
   1  -4   5      606.15      616.31      8.43 o
   2  -4   5      260.45      246.39      4.42 o
   3  -4   5       18.40       17.48      1.53 o
   4  -4   5       35.65       37.21      3.14 o
   5  -4   5       13.84       13.79      2.08 o
   6  -4   5        2.05        1.63      2.22 o
   7  -4   5        1.43        3.40      2.48 o
  -9  -3   5        0.72        1.88      3.29 o
  -8  -3   5        1.00        3.52      2.71 o
  -7  -3   5       10.04        8.59      2.43 o
  -6  -3   5        0.11        0.99      2.01 o
  -5  -3   5       15.66       12.91      1.75 o
  -4  -3   5        0.14       -1.42      1.42 o
  -3  -3   5       80.06       86.16      1.96 o
  -2  -3   5      196.88      186.54      3.52 o
  -1  -3   5        1.05        1.09      0.91 o
   0  -3   5      270.82      283.74      3.54 o
   1  -3   5      480.24      475.13      5.27 o
   2  -3   5       14.54       14.72      1.14 o
   3  -3   5       20.46       24.10      1.37 o
   4  -3   5       58.99       59.71      1.87 o
   5  -3   5       32.99       35.17      1.97 o
   6  -3   5      102.54      104.25      3.57 o
   7  -3   5       57.74       60.76      2.63 o
   8  -3   5        9.03       11.27      2.45 o
  -9  -2   5        0.82       -1.80      3.05 o
  -8  -2   5        0.00        1.48      2.74 o
  -7  -2   5        2.14        4.37      2.46 o
  -6  -2   5       15.27       13.03      2.23 o
  -5  -2   5       65.75       65.33      2.27 o
  -4  -2   5        4.19        5.24      1.55 o
  -3  -2   5      279.07      270.38      3.12 o
  -2  -2   5       32.06       33.88      1.48 o
  -1  -2   5      663.46      674.39      8.02 o
   0  -2   5        3.85        6.86      0.74 o
   1  -2   5      893.71      900.80      9.43 o
   2  -2   5      629.10      596.62      7.70 o
   3  -2   5       47.36       46.84      1.36 o
   4  -2   5        1.48        1.47      1.05 o
   5  -2   5      163.50      166.40      3.04 o
   6  -2   5       78.46       85.48      2.42 o
   7  -2   5        0.38        2.93      1.52 o
   8  -2   5        3.51        4.52      2.01 o
   9  -2   5        0.93       -0.99      2.86 o
  -9  -1   5        2.42        3.50      3.81 o
  -8  -1   5        1.09       -0.96      2.84 o
  -7  -1   5        4.05        3.83      2.53 o
  -6  -1   5        9.68        6.63      2.21 o
  -5  -1   5        0.08        1.09      1.50 o
  -4  -1   5        8.09        7.72      1.23 o
  -3  -1   5      464.61      478.97      5.60 o
  -2  -1   5       75.76       84.36      1.63 o
  -1  -1   5        9.03        3.30      0.71 o
   0  -1   5      162.03      133.85      4.00 o
   1  -1   5       48.88       26.81      0.71 o
   2  -1   5      972.34      962.71     12.00 o
   3  -1   5        0.12       -0.68      0.68 o
   4  -1   5      601.38      632.26      8.44 o
   5  -1   5      164.79      170.25      2.82 o
   6  -1   5        1.31        1.13      1.28 o
   7  -1   5        7.40        3.07      1.23 o
   8  -1   5        0.19       -0.02      1.43 o
   9  -1   5       14.95       21.41      2.77 o
  -9   0   5        0.29        2.04     11.34 o
  -8   0   5        0.23        0.28      3.48 o
  -7   0   5       15.94       16.37      2.95 o
  -6   0   5        0.03        2.01      2.36 o
  -5   0   5        8.87        9.41      1.68 o
  -4   0   5       50.83       57.31      1.92 o
  -3   0   5      444.47      465.69      5.92 o
  -2   0   5     1219.58     1311.59     21.24 o
  -1   0   5       62.08       43.29      1.14 o
   0   0   5     2044.26     2044.79     23.91 o
   1   0   5      482.42      455.14      4.62 o
   2   0   5      188.10      190.23      2.49 o
   3   0   5      577.23      677.30      7.83 o
   4   0   5       81.26       78.45      1.81 o
   5   0   5      284.21      262.46      3.74 o
   6   0   5      253.75      265.80      3.84 o
   7   0   5       66.82       61.01      1.71 o
   8   0   5       40.84       39.42      2.16 o
   9   0   5       10.49       10.14      2.28 o
  10   0   5        1.32        2.10      2.00 o
  -8   1   5        1.08       -1.65      3.36 o
  -7   1   5       12.50       11.42      4.03 o
  -6   1   5       53.45       42.94      4.17 o
  -5   1   5        1.13        1.68      1.74 o
  -4   1   5      204.04      206.51      3.63 o
  -3   1   5      293.62      308.84      4.87 o
  -2   1   5      100.11      124.44      2.03 o
  -1   1   5     2542.50     2477.47     25.43 o
   0   1   5     1105.46     1056.33     11.15 o
   1   1   5      188.10      182.03      2.19 o
   2   1   5      345.65      321.74      4.33 o
   3   1   5      979.60     1128.23     12.89 o
   4   1   5     1029.16     1013.01     11.00 o
   5   1   5     1072.67     1069.40     17.65 o
   6   1   5        3.62        4.62      1.24 o
   7   1   5      124.80      110.55      8.38 o
   8   1   5       38.33       41.34      6.92 o
   9   1   5        3.27        3.04      5.03 o
  10   1   5        0.85        5.11      8.10 o
  -8   2   5        0.46        3.78      3.70 o
  -7   2   5        2.74        3.33      3.38 o
  -6   2   5        0.08        1.19      2.89 o
  -5   2   5      160.39      163.77      4.94 o
  -4   2   5      279.41      297.84      5.37 o
  -3   2   5        1.22        0.01      1.18 o
  -2   2   5        5.10        3.26      0.82 o
  -1   2   5       65.48       62.11      1.58 o
   0   2   5     5108.39     5385.21     59.18 o
   1   2   5     2788.57     3005.93     31.55 o
   2   2   5        4.84        2.92      0.55 o
   3   2   5     1289.61     1376.43     17.24 o
   4   2   5     1091.98     1144.43     13.04 o
   5   2   5      130.46      120.53      2.48 o
   6   2   5       15.55       17.14      4.36 o
   7   2   5        3.12        7.12      4.97 o
   8   2   5       25.15       28.96      7.32 o
   9   2   5       71.59       89.51     12.33 o
  10   2   5        1.19        0.14      7.75 o
  11   2   5        1.07        0.80      9.01 o
  -7   3   5        0.43       -2.70      3.51 o
  -6   3   5        3.46       -0.17      3.12 o
  -5   3   5       33.84       34.62      3.09 o
  -4   3   5      237.73      240.42      5.23 o
  -3   3   5      194.74      198.58      4.50 o
  -2   3   5       20.71       23.74      1.13 o
  -1   3   5      878.10      911.78     10.96 o
   0   3   5     2329.56     2383.14     26.58 o
   1   3   5       32.29       55.68      1.32 o
   2   3   5      773.79      849.51      8.67 o
   3   3   5      896.69     1009.10     11.18 o
   4   3   5      389.71      340.68      4.43 o
   5   3   5      810.56      811.74     14.20 o
   6   3   5       81.27       80.93      2.57 o
   7   3   5      145.90      134.38      5.88 o
   8   3   5       50.35       59.26      4.67 o
   9   3   5        1.59        4.28      6.60 o
  10   3   5        5.74        9.99      7.78 o
  11   3   5        0.20       -1.58      8.61 o
  -7   4   5        0.12        2.28      5.49 o
  -6   4   5        1.40        0.10      6.91 o
  -5   4   5       18.15       18.38      3.24 o
  -4   4   5      103.70      100.37      7.49 o
  -3   4   5       12.33       11.70      2.12 o
  -2   4   5     1509.54     1510.60     19.82 o
  -1   4   5      467.64      455.63      5.44 o
   0   4   5      436.38      411.64      4.65 o
   1   4   5      154.41      139.32      1.89 o
   2   4   5      870.07      964.26      9.12 o
   3   4   5     1058.13     1035.97     12.19 o
   4   4   5     1161.68     1237.16     14.38 o
   5   4   5      133.93      135.09      2.32 o
   6   4   5       53.49       53.51      1.79 o
   7   4   5      216.04      209.48      4.20 o
   8   4   5       32.19       32.06      3.90 o
   9   4   5       10.60       21.77      5.00 o
  10   4   5        0.16        9.16      7.49 o
  11   4   5        1.32        8.50      8.53 o
  -6   5   5        7.92        9.71      5.53 o
  -5   5   5       38.67       42.03      6.48 o
  -4   5   5        7.27        8.66      2.54 o
  -3   5   5       23.41       24.58      2.45 o
  -2   5   5      223.00      223.02      5.03 o
  -1   5   5      487.79      503.20      7.13 o
   0   5   5       86.17       87.12      2.20 o
   1   5   5      170.33      162.99      3.50 o
   2   5   5      404.08      432.43      6.60 o
   3   5   5     1134.39     1090.18     11.33 o
   4   5   5      152.34      127.48      2.80 o
   5   5   5      159.32      178.93      2.72 o
   6   5   5       77.64       77.38      2.27 o
   7   5   5       38.06       40.21      1.47 o
   8   5   5       57.14       65.27      2.48 o
   9   5   5        5.27        1.29      1.40 o
  10   5   5        9.26       16.24      4.66 o
  11   5   5        6.05       13.95      8.53 o
  -5   6   5        0.21        0.03      4.94 o
  -4   6   5        8.31        4.33      2.77 o
  -3   6   5       11.23        3.64      2.79 o
  -2   6   5       97.99      101.85      4.29 o
  -1   6   5      381.86      380.19      6.38 o
   0   6   5      152.90      153.72      3.00 o
   1   6   5      358.58      363.87      4.62 o
   2   6   5     1159.88     1114.52     15.61 o
   3   6   5      158.75      137.22      2.02 o
   4   6   5        6.60        2.37      0.99 o
   5   6   5        5.06        7.61      1.01 o
   6   6   5       52.41       49.80      1.59 o
   7   6   5       88.33       88.91      2.07 o
   8   6   5       38.05       42.09      1.52 o
   9   6   5        2.40        1.11      1.26 o
  10   6   5        3.30        1.76      1.50 o
  11   6   5        1.46        1.02      2.01 o
  -5   7   5        7.24        1.59      6.67 o
  -4   7   5        0.71        2.89      3.61 o
  -3   7   5       49.08       48.18      3.71 o
  -2   7   5      158.92      162.36      5.19 o
  -1   7   5       92.94       90.12      3.22 o
   0   7   5       35.57       32.89      1.93 o
   1   7   5      180.85      158.94      3.38 o
   2   7   5       96.95       85.58      2.79 o
   3   7   5      319.79      330.64      4.84 o
   4   7   5      121.56      125.66      4.18 o
   5   7   5        8.43        7.46      1.43 o
   6   7   5      103.39       92.78      2.85 o
   7   7   5        4.73        4.75      1.60 o
   8   7   5        4.08        1.14      1.61 o
   9   7   5        1.74        0.14      1.69 o
  10   7   5        0.82        1.22      1.67 o
  11   7   5       10.06        7.21      3.26 o
  -4   8   5        4.44        6.66      4.52 o
  -3   8   5        7.14       10.37      4.74 o
  -2   8   5        0.72        2.70      3.25 o
  -1   8   5       19.80       20.87      2.87 o
   0   8   5       38.82       35.50      2.79 o
   1   8   5       35.11       36.40      2.34 o
   2   8   5       33.82       31.38      2.37 o
   3   8   5        7.47        8.43      1.57 o
   4   8   5      134.68      108.19      3.50 o
   5   8   5       34.25       31.62      2.09 o
   6   8   5       21.73       26.04      2.29 o
   7   8   5        4.68        6.74      2.13 o
   8   8   5        1.19        3.43      2.15 o
   9   8   5        0.43        1.65      2.14 o
  10   8   5        3.90        4.91      2.26 o
  11   8   5        0.34        1.12      3.46 o
  -3   9   5        0.57       -5.91      5.93 o
  -2   9   5       16.30       15.49      5.04 o
  -1   9   5       14.38       14.43      3.93 o
   0   9   5       10.83        5.39      3.43 o
   1   9   5      214.98      195.71      6.69 o
   2   9   5       22.85       23.19      2.42 o
   3   9   5       15.23       10.22      2.12 o
   4   9   5      123.64      128.98      3.82 o
   5   9   5        1.44        1.21      2.03 o
   6   9   5        1.11       -1.43      2.38 o
   7   9   5       28.54       29.85      2.69 o
   8   9   5        0.60        0.65      2.43 o
   9   9   5        0.26        4.10      2.47 o
  10   9   5        0.01       -0.67      2.55 o
  11   9   5        0.41       -0.56      4.81 o
  -1  10   5        8.72        6.80      3.99 o
   0  10   5        0.16        3.80      4.04 o
   1  10   5        5.15        7.71      3.15 o
   2  10   5        7.80        8.96      3.01 o
   3  10   5        8.13        9.31      2.79 o
   4  10   5       16.85       21.91      3.21 o
   5  10   5        0.31       -0.61      2.91 o
   6  10   5        3.49        8.31      3.98 o
   7  10   5        0.14       -0.35      2.76 o
   8  10   5        2.32       -0.22      3.10 o
   9  10   5        0.84       -1.85      2.80 o
  10  10   5        0.00       -1.63      2.80 o
   0  11   5        1.24        1.74      4.59 o
   1  11   5        3.04        4.32      8.53 o
   2  11   5       33.01       29.31      4.18 o
   3  11   5        2.19       -0.55      3.65 o
   4  11   5       10.68        4.30      3.59 o
   5  11   5        3.68        2.12      3.39 o
   6  11   5       12.30       14.48      4.45 o
   7  11   5        6.68        3.17      4.34 o
   8  11   5       11.96        6.86      4.32 o
   9  11   5        0.02        1.45      3.28 o
   3  12   5        2.19        6.98      4.28 o
   4  12   5        1.01       -0.24      4.07 o
   5  12   5        4.57        1.06      5.00 o
   6  12   5        6.79       11.72      5.06 o
   7  12   5        4.17        2.71      5.01 o
   8  12   5        0.62        0.70      5.03 o
  -4  -9   6        0.00        0.21      5.53 o
  -3  -9   6        0.12       -2.61      4.69 o
  -2  -9   6        0.27       -1.19      4.64 o
  -1  -9   6        4.26       11.67      3.74 o
  -6  -8   6        1.22        1.84      6.72 o
  -5  -8   6        0.41        0.54      4.18 o
  -4  -8   6       59.44       59.82      4.96 o
  -3  -8   6        0.64        3.06      4.84 o
  -2  -8   6        2.98        8.87      4.16 o
  -1  -8   6       15.75       15.73      4.22 o
   0  -8   6        0.10        1.03      2.77 o
   1  -8   6       16.52       23.05      6.20 o
   2  -8   6       15.40       17.37      6.37 o
  -7  -7   6        4.44        4.82      6.40 o
  -6  -7   6        0.16        0.63      5.91 o
  -5  -7   6        0.12       -1.77      3.77 o
  -4  -7   6        0.16       -3.02      3.68 o
  -3  -7   6       23.85       29.37      3.96 o
  -2  -7   6        7.81        6.56      3.63 o
  -1  -7   6        1.99        4.06      4.38 o
   0  -7   6        1.37        4.18      2.79 o
   1  -7   6        6.54        5.34      5.05 o
   2  -7   6        0.25        1.55      5.20 o
   3  -7   6        3.12       12.09      5.51 o
  -8  -6   6        0.17        1.41      6.14 o
  -7  -6   6        0.80        0.32      5.88 o
  -6  -6   6        0.19        2.27      5.48 o
  -5  -6   6        1.29       -0.68      3.33 o
  -4  -6   6        1.95       -0.64      3.21 o
  -3  -6   6        7.87       10.46      3.27 o
  -2  -6   6      140.71      129.64      5.30 o
  -1  -6   6        5.01        6.58      2.35 o
   0  -6   6        1.23        4.10      2.41 o
   1  -6   6       13.39       17.11      2.21 o
   2  -6   6       83.49       86.62      4.79 o
   3  -6   6       28.16       20.53      2.95 o
   4  -6   6       30.63       33.09      3.25 o
   5  -6   6       21.85       23.11      3.42 o
  -8  -5   6        0.18       -2.76      3.79 o
  -7  -5   6        0.00        0.45      3.51 o
  -6  -5   6        1.81        1.12      4.85 o
  -5  -5   6       36.87       32.07      3.40 o
  -4  -5   6       10.28        6.99      2.97 o
  -3  -5   6        9.07       11.31      3.46 o
  -2  -5   6       98.77       99.77      6.93 o
  -1  -5   6        0.15       -0.63      1.72 o
   0  -5   6        1.46        2.90      1.62 o
   1  -5   6       73.59       75.03      2.19 o
   2  -5   6       24.81       25.69      2.17 o
   3  -5   6        1.76       -1.48      2.23 o
   4  -5   6        0.32       -0.84      2.42 o
   5  -5   6        5.53        3.84      2.75 o
   6  -5   6       19.99       20.84      3.10 o
  -8  -4   6        0.05        1.54      6.62 o
  -7  -4   6        1.91        0.73      2.98 o
  -6  -4   6        0.11       -2.16      2.16 o
  -5  -4   6        0.42       -1.13      1.70 o
  -4  -4   6        0.12        0.40      1.94 o
  -3  -4   6        1.42        3.01      1.84 o
  -2  -4   6       11.34        9.11      1.93 o
  -1  -4   6        2.68        0.57      1.37 o
   0  -4   6        1.95        2.25      1.34 o
   1  -4   6       43.29       50.27      1.69 o
   2  -4   6        4.45        5.41      1.60 o
   3  -4   6       20.20       22.32      3.75 o
   4  -4   6        3.14        0.49      2.08 o
   5  -4   6      132.26      135.07      4.38 o
   6  -4   6       23.86       23.21      2.65 o
   7  -4   6        0.02       -0.91      2.67 o
  -8  -3   6        0.49       -0.62      2.57 o
  -7  -3   6       12.96       11.36      2.40 o
  -6  -3   6       14.26       13.05      2.27 o
  -5  -3   6        0.86       -1.61      1.61 o
  -4  -3   6       16.18       18.90      1.61 o
  -3  -3   6       29.77       26.82      1.57 o
  -2  -3   6       88.05       87.16      1.92 o
  -1  -3   6       29.03       29.99      1.28 o
   0  -3   6       38.92       37.95      1.22 o
   1  -3   6      248.92      255.58      3.45 o
   2  -3   6      527.21      533.60      7.18 o
   3  -3   6        4.54        2.62      1.40 o
   4  -3   6      191.50      203.88      4.17 o
   5  -3   6      119.21      118.10      3.38 o
   6  -3   6       11.70       12.71      2.34 o
   7  -3   6        6.89        7.37      2.22 o
   8  -3   6        1.10        2.87      2.69 o
  -8  -2   6        1.15       -2.30      3.59 o
  -7  -2   6        2.52        3.85      2.73 o
  -6  -2   6        3.60        3.46      2.37 o
  -5  -2   6       35.84       43.45      2.13 o
  -4  -2   6        4.96        5.60      1.41 o
  -3  -2   6       26.39       24.47      1.76 o
  -2  -2   6       95.67       94.32      2.21 o
  -1  -2   6      240.72      245.63      3.45 o
   0  -2   6      521.41      478.40      5.98 o
   1  -2   6      915.38      924.10      9.73 o
   2  -2   6        1.07        1.83      0.99 o
   3  -2   6      230.88      241.45      3.65 o
   4  -2   6       94.49       91.83      2.29 o
   5  -2   6        4.48        5.99      1.33 o
   6  -2   6       86.79       90.20      2.58 o
   7  -2   6        2.86        1.65      1.80 o
   8  -2   6       14.50       13.32      2.06 o
   9  -2   6       43.83       45.36      3.34 o
  -8  -1   6        3.22       -0.07      3.36 o
  -7  -1   6        0.03       -1.08      3.53 o
  -6  -1   6        0.00        0.56      2.42 o
  -5  -1   6       10.41        8.33      1.79 o
  -4  -1   6      251.84      248.10      5.72 o
  -3  -1   6      222.88      227.06      3.93 o
  -2  -1   6        5.65        2.01      0.74 o
  -1  -1   6      142.87      122.05      2.13 o
   0  -1   6      660.45      626.81      7.60 o
   1  -1   6       31.51       25.54      0.81 o
   2  -1   6      319.77      317.77      4.38 o
   3  -1   6       10.92        9.80      0.92 o
   4  -1   6      536.18      561.01      8.21 o
   5  -1   6      754.97      732.78      9.84 o
   6  -1   6        0.82        0.14      1.17 o
   7  -1   6       35.87       36.76      1.73 o
   8  -1   6       45.15       46.29      2.65 o
   9  -1   6        9.98       12.94      2.47 o
  -8   0   6       14.14       15.40      3.61 o
  -7   0   6        4.55        1.83      3.04 o
  -6   0   6        1.54        1.77      2.61 o
  -5   0   6       22.09       20.45      2.01 o
  -4   0   6      133.91      132.83      3.28 o
  -3   0   6       51.82       49.91      1.64 o
  -2   0   6       10.92        4.97      0.86 o
  -1   0   6       58.11       51.60      1.47 o
   0   0   6      498.61      464.58      5.85 o
   1   0   6     2988.73     3082.52     29.72 o
   2   0   6       49.02       55.19      1.33 o
   3   0   6     1249.07     1244.74     14.26 o
   4   0   6      877.99      868.48     11.13 o
   5   0   6        7.63        8.18      0.91 o
   6   0   6       66.24       60.47      1.66 o
   7   0   6        6.15        6.80      1.04 o
   8   0   6       14.00       16.91      1.73 o
   9   0   6       19.09       23.96      1.76 o
  10   0   6        2.06        3.73      1.82 o
  -8   1   6        1.07       -3.80      3.80 o
  -7   1   6        8.25        7.29      3.35 o
  -6   1   6       68.87       77.03      3.79 o
  -5   1   6        5.39        7.99      2.04 o
  -4   1   6       17.65       15.69      1.88 o
  -3   1   6      104.45      110.66      3.14 o
  -2   1   6      220.13      216.81      3.12 o
  -1   1   6     1143.11     1142.29     12.97 o
   0   1   6     1430.83     1465.53     16.43 o
   1   1   6      162.04      158.55      2.12 o
   2   1   6      317.55      344.72      4.71 o
   3   1   6      723.87      728.00      8.47 o
   4   1   6      729.17      691.58      8.01 o
   5   1   6      302.52      283.17      3.67 o
   6   1   6        6.68        5.33      1.52 o
   7   1   6      147.36      143.08      4.19 o
   8   1   6        3.55       12.34      6.43 o
   9   1   6       27.01       36.95      8.04 o
  10   1   6        2.59        3.33      8.27 o
  -7   2   6        1.53        8.78      3.82 o
  -6   2   6       27.23       26.70      3.38 o
  -5   2   6       42.02       37.51      3.73 o
  -4   2   6       38.49       35.54      2.39 o
  -3   2   6       16.69       17.58      3.12 o
  -2   2   6      257.47      245.03      3.50 o
  -1   2   6      380.23      320.31      6.47 o
   0   2   6      408.50      401.92      4.99 o
   1   2   6       12.23       22.54      1.00 o
   2   2   6       83.95       74.49      1.28 o
   3   2   6     1042.94     1060.86     12.68 o
   4   2   6     1348.66     1278.18     16.20 o
   5   2   6       59.10       56.53      2.17 o
   6   2   6       51.36       46.45      2.57 o
   7   2   6      155.33      134.72      8.93 o
   8   2   6        7.04        7.38      6.11 o
   9   2   6        1.10        8.65      6.34 o
  10   2   6        0.69        3.10      8.21 o
  11   2   6        0.40        9.67      9.33 o
  -7   3   6        0.44       -0.28      3.76 o
  -6   3   6        6.19        3.54      3.38 o
  -5   3   6       10.10        6.53      3.11 o
  -4   3   6      140.07      130.50      8.00 o
  -3   3   6       37.08       34.36      2.35 o
  -2   3   6      235.78      219.55      3.80 o
  -1   3   6      391.42      371.46      5.37 o
   0   3   6      166.95      155.79      2.60 o
   1   3   6       47.65       48.69      1.32 o
   2   3   6      982.15     1083.69     11.03 o
   3   3   6     2033.90     2056.14     24.31 o
   4   3   6      755.46      745.87      9.00 o
   5   3   6       36.02       43.52      2.38 o
   6   3   6      148.60      148.85      4.88 o
   7   3   6      191.07      196.56      9.96 o
   8   3   6       11.96       14.48      4.02 o
   9   3   6        4.23        5.71      6.46 o
  10   3   6       30.65       32.38      8.24 o
  11   3   6        5.95        9.65      9.07 o
  -6   4   6        4.13        3.13      5.20 o
  -5   4   6        2.47        1.85      3.99 o
  -4   4   6        4.50        2.68      2.48 o
  -3   4   6       24.25       29.81      4.71 o
  -2   4   6        3.98        3.67      2.50 o
  -1   4   6      724.85      736.51      8.91 o
   0   4   6      552.96      534.98      6.30 o
   1   4   6      166.92      173.52      2.64 o
   2   4   6     1511.84     1506.60     17.46 o
   3   4   6      278.73      218.51      3.25 o
   4   4   6       23.25       15.95      1.13 o
   5   4   6        8.97        5.52      1.04 o
   6   4   6       60.04       59.52      1.82 o
   7   4   6       12.99       10.22      1.65 o
   8   4   6      218.79      228.60     12.06 o
   9   4   6       14.18        6.95      6.46 o
  10   4   6        2.85       -3.19      7.15 o
  11   4   6        0.38       -4.33      8.67 o
  -6   5   6        0.06       -2.48      7.80 o
  -5   5   6       11.96       10.45      3.53 o
  -4   5   6       10.95       10.70      3.19 o
  -3   5   6       36.53       37.58      2.76 o
  -2   5   6        6.03        8.22      1.95 o
  -1   5   6       59.52       58.79      2.07 o
   0   5   6      211.46      211.97      3.03 o
   1   5   6       73.08       67.60      2.54 o
   2   5   6      318.76      287.72      3.61 o
   3   5   6      689.10      682.60      7.55 o
   4   5   6      160.06      140.75      2.52 o
   5   5   6       60.17       54.75      1.57 o
   6   5   6      446.13      437.34      6.21 o
   7   5   6      140.36      148.84      2.74 o
   8   5   6        9.88       18.29      1.13 o
   9   5   6        6.26       -1.18      5.34 o
  10   5   6        0.07        2.99      7.55 o
  11   5   6        1.99       10.82      8.44 o
  -5   6   6        0.07       -3.17     10.99 o
  -4   6   6        6.57        4.23      3.29 o
  -3   6   6       71.64       75.56      3.01 o
  -2   6   6       21.88       23.38      2.27 o
  -1   6   6        1.68        4.34      1.69 o
   0   6   6      464.48      460.76      6.72 o
   1   6   6       73.74       82.78      1.99 o
   2   6   6      767.51      766.35     12.35 o
   3   6   6      686.86      676.13      6.38 o
   4   6   6       19.60       18.20      1.44 o
   5   6   6      182.33      173.61      3.57 o
   6   6   6       39.09       37.19      1.44 o
   7   6   6        9.17       12.84      1.21 o
   8   6   6       13.19       20.57      1.28 o
   9   6   6       58.73       70.36      2.01 o
  10   6   6       61.71       61.39      3.47 o
  11   6   6        2.10       -0.36      1.97 o
  -4   7   6        4.80        0.94      4.64 o
  -3   7   6        0.44        5.22      3.34 o
  -2   7   6       77.86       84.04      3.59 o
  -1   7   6       80.74       67.28      3.13 o
   0   7   6        6.78        3.93      2.22 o
   1   7   6      173.29      161.04      3.78 o
   2   7   6       42.59       44.44      1.85 o
   3   7   6       36.45       36.98      1.72 o
   4   7   6       39.62       37.54      2.37 o
   5   7   6       48.15       49.86      2.15 o
   6   7   6       60.43       62.35      2.30 o
   7   7   6       44.49       54.19      2.16 o
   8   7   6        1.52        1.49      1.65 o
   9   7   6       12.57       11.66      1.76 o
  10   7   6       20.08       21.19      2.97 o
  11   7   6       10.40       15.32      3.16 o
  -3   8   6       11.16        9.46      3.97 o
  -2   8   6       44.51       48.90      4.09 o
  -1   8   6       16.24       14.69      3.40 o
   0   8   6       47.43       45.05      3.65 o
   1   8   6       21.65       27.37      2.26 o
   2   8   6      279.84      269.55      5.10 o
   3   8   6       89.15       84.11      2.47 o
   4   8   6       47.81       52.78      5.75 o
   5   8   6      164.34      156.94      3.84 o
   6   8   6       90.34       98.12      3.81 o
   7   8   6        2.85        5.54      2.12 o
   8   8   6        3.04       -1.50      2.09 o
   9   8   6        0.06        3.84      2.19 o
  10   8   6        1.35        4.35      2.55 o
  11   8   6       13.95       14.65      3.53 o
  -2   9   6        4.09       22.56      5.11 o
  -1   9   6       22.88       32.09      4.06 o
   0   9   6        0.40        1.65      3.49 o
   1   9   6       33.26       28.68      3.03 o
   2   9   6      152.36      151.80      4.19 o
   3   9   6       19.48       25.77      2.32 o
   4   9   6       42.68       41.85      4.01 o
   5   9   6       50.26       56.89      3.19 o
   6   9   6        0.62        2.62      2.45 o
   7   9   6        1.97       -1.48      2.49 o
   8   9   6        0.05        3.35      2.50 o
   9   9   6        3.34        5.70      2.56 o
  10   9   6        0.07        1.44      2.56 o
  11   9   6        0.75        2.24      3.72 o
  -1  10   6        7.53       24.04      4.19 o
   0  10   6       44.19       45.99      4.59 o
   1  10   6       51.39       60.69      3.77 o
   2  10   6        3.60        7.45      2.68 o
   3  10   6       22.33       13.77      2.90 o
   4  10   6       22.89       17.89      3.89 o
   5  10   6       10.96       17.98      4.97 o
   6  10   6       43.90       48.24      4.78 o
   7  10   6        5.37        7.00      2.89 o
   8  10   6        2.50       -1.27      2.80 o
   9  10   6        4.82       10.14      2.97 o
  10  10   6        0.62        3.04      2.91 o
   1  11   6        9.31       14.57      5.25 o
   2  11   6        4.35        8.05      3.97 o
   3  11   6       15.08        8.84      5.51 o
   4  11   6        9.03        7.91      3.70 o
   5  11   6       17.48       26.23      3.74 o
   6  11   6        0.37       -0.13      4.35 o
   7  11   6        1.51       -1.85      4.26 o
   8  11   6        2.71        2.82      3.41 o
   9  11   6        0.05       -1.66      3.32 o
   3  12   6       13.87       15.97      4.45 o
   4  12   6       23.11       31.84      4.50 o
   5  12   6        0.35       -1.09      5.16 o
   6  12   6        2.16        1.77      5.10 o
   7  12   6        0.87       -3.89      4.88 o
   8  12   6        0.03       -1.22      4.88 o
  -4  -8   7        0.04       -2.26      6.14 o
  -3  -8   7        0.02       -1.89      4.51 o
  -2  -8   7        0.01        1.14      4.45 o
  -1  -8   7        1.82        6.89      3.48 o
   0  -8   7        3.08        4.79      3.94 o
  -6  -7   7        0.00        5.37      6.57 o
  -5  -7   7        1.66        0.69      4.18 o
  -4  -7   7       22.80       23.61      4.33 o
  -3  -7   7        2.21        0.96      3.95 o
  -2  -7   7        0.39        6.17      3.95 o
  -1  -7   7        2.08        0.62      5.63 o
   0  -7   7        0.27        5.72      2.67 o
   1  -7   7       18.45       16.02      5.77 o
   2  -7   7        0.53        6.26      5.68 o
   3  -7   7        4.65        7.81      6.03 o
  -7  -6   7        5.50       12.06      6.60 o
  -6  -6   7        2.45        3.19      6.00 o
  -5  -6   7        0.01       -0.11      5.07 o
  -4  -6   7        3.14        3.03      3.64 o
  -3  -6   7        0.67        2.62      3.55 o
  -2  -6   7       21.70       24.62      6.29 o
  -1  -6   7        1.55        1.99      3.35 o
   0  -6   7       12.32       12.92      2.42 o
   1  -6   7        5.99        8.80      3.46 o
   2  -6   7        7.57        5.54      3.51 o
   3  -6   7       42.88       43.84      4.20 o
   4  -6   7        1.42        5.07      5.54 o
  -7  -5   7        0.10       -4.97      5.71 o
  -6  -5   7        1.61        6.11      5.43 o
  -5  -5   7        4.01        3.59      3.38 o
  -4  -5   7        1.14        4.10      3.22 o
  -3  -5   7        2.74        2.62      3.08 o
  -2  -5   7        2.23        6.53      3.07 o
  -1  -5   7        9.88       11.42      2.39 o
   0  -5   7        1.01       -1.95      1.95 o
   1  -5   7        9.60       12.34      1.81 o
   2  -5   7       84.64       80.27      3.52 o
   3  -5   7        0.32        3.10      2.58 o
   4  -5   7       36.55       41.23      4.68 o
   5  -5   7       47.90       47.53      3.33 o
   6  -5   7        1.43        0.03      2.98 o
  -8  -4   7        1.53        4.13      6.17 o
  -7  -4   7        0.75        4.68      5.60 o
  -6  -4   7        0.34       -2.05      3.39 o
  -5  -4   7        8.17        6.32      2.57 o
  -4  -4   7       18.31       18.81      3.13 o
  -3  -4   7        1.12       -0.55      2.70 o
  -2  -4   7       25.47       24.58      2.94 o
  -1  -4   7        2.44        2.25      1.74 o
   0  -4   7      179.56      182.66      3.56 o
   1  -4   7      150.10      142.31      2.91 o
   2  -4   7        0.48       -1.40      1.79 o
   3  -4   7       48.63       55.20      2.76 o
   4  -4   7       49.64       51.09      2.85 o
   5  -4   7       51.81       56.17      3.06 o
   6  -4   7        4.31        8.33      2.67 o
   7  -4   7       15.60       14.19      2.95 o
  -8  -3   7        0.62       -3.57      3.57 o
  -7  -3   7        2.90        5.44      3.21 o
  -6  -3   7        1.15        0.87      2.86 o
  -5  -3   7        0.05       -1.68      2.36 o
  -4  -3   7        6.84        7.83      1.98 o
  -3  -3   7      152.42      144.29      6.07 o
  -2  -3   7        0.29       -0.01      1.83 o
  -1  -3   7      147.51      145.38      3.05 o
   0  -3   7       65.85       61.50      1.87 o
   1  -3   7        2.95        3.53      1.26 o
   2  -3   7        4.53        5.94      1.52 o
   3  -3   7       58.51       51.14      2.49 o
   4  -3   7      116.84      115.68      3.65 o
   5  -3   7      218.63      203.45      4.91 o
   6  -3   7       15.04       18.90      2.25 o
   7  -3   7      114.16      112.62      3.86 o
   8  -3   7        5.11        4.86      2.96 o
  -8  -2   7        0.01       -3.39      3.39 o
  -7  -2   7        0.10       -2.96      2.96 o
  -6  -2   7        6.69        6.76      2.72 o
  -5  -2   7       20.98       18.67      2.00 o
  -4  -2   7       14.29       16.16      1.79 o
  -3  -2   7        8.76        9.53      1.65 o
  -2  -2   7       44.82       37.85      1.63 o
  -1  -2   7        1.16        0.30      1.04 o
   0  -2   7      284.23      292.53      3.82 o
   1  -2   7      372.92      369.12      4.59 o
   2  -2   7       24.38       17.78      1.28 o
   3  -2   7      389.48      380.55      5.36 o
   4  -2   7      148.52      149.57      3.25 o
   5  -2   7       49.05       47.52      2.27 o
   6  -2   7       27.06       28.32      2.06 o
   7  -2   7       52.83       50.37      2.41 o
   8  -2   7        7.52        8.56      2.17 o
  -8  -1   7        0.01        0.64      5.82 o
  -7  -1   7        0.02       -0.62      3.07 o
  -6  -1   7        5.92        5.79      2.78 o
  -5  -1   7        4.40        3.55      1.99 o
  -4  -1   7       14.50       15.81      2.18 o
  -3  -1   7        8.62        9.57      1.73 o
  -2  -1   7        7.29        8.54      1.29 o
  -1  -1   7      425.70      408.79      4.98 o
   0  -1   7      492.04      492.56      5.83 o
   1  -1   7       45.09       48.18      1.33 o
   2  -1   7      145.64      135.30      2.48 o
   3  -1   7      205.13      208.92      3.28 o
   4  -1   7       24.74       29.22      1.47 o
   5  -1   7      200.38      186.86      3.49 o
   6  -1   7        4.67        4.62      1.36 o
   7  -1   7       55.99       54.14      1.85 o
   8  -1   7       56.59       66.09      3.11 o
   9  -1   7        9.62        7.92      3.33 o
  -8   0   7       11.29        6.03      4.42 o
  -7   0   7        0.24        0.98      3.29 o
  -6   0   7        0.60        2.02      2.95 o
  -5   0   7        8.27        7.60      2.13 o
  -4   0   7        3.25        1.32      1.83 o
  -3   0   7        0.11        2.14      1.63 o
  -2   0   7      149.10      134.31      3.20 o
  -1   0   7      407.57      380.38      4.67 o
   0   0   7      199.76      195.05      2.72 o
   1   0   7       11.80       18.03      0.84 o
   2   0   7      115.77      110.06      2.40 o
   3   0   7      755.18      722.78      9.20 o
   4   0   7      612.57      560.20      7.22 o
   5   0   7       53.84       54.38      1.86 o
   6   0   7       44.14       34.46      1.38 o
   7   0   7      195.18      185.56      3.25 o
   8   0   7       26.45       27.65      2.49 o
   9   0   7       10.94        8.86      1.70 o
  10   0   7        9.56        4.59      2.34 o
  -7   1   7        0.46       -0.73      3.54 o
  -6   1   7        0.05        0.68      3.26 o
  -5   1   7       18.63       17.73      3.17 o
  -4   1   7       11.60       13.35      2.15 o
  -3   1   7        0.05        0.74      1.75 o
  -2   1   7      196.33      180.09      2.97 o
  -1   1   7       93.53       90.17      2.01 o
   0   1   7      271.98      288.83      3.82 o
   1   1   7      133.94      143.78      2.08 o
   2   1   7      202.65      193.23      3.07 o
   3   1   7      943.79      955.22     12.62 o
   4   1   7      900.55      900.52     10.45 o
   5   1   7       26.81       28.97      1.05 o
   6   1   7      127.25      130.40      2.23 o
   7   1   7       91.99      103.31      1.93 o
   8   1   7       34.31       41.36      1.83 o
   9   1   7        2.59        3.32      1.28 o
  10   1   7        1.00        1.22      1.68 o
  -7   2   7        0.01       -2.43      5.45 o
  -6   2   7       25.28       20.82      3.60 o
  -5   2   7        0.34       -1.57      4.77 o
  -4   2   7       10.79        7.17      2.30 o
  -3   2   7        0.39        2.21      1.90 o
  -2   2   7       47.56       45.18      1.97 o
  -1   2   7      612.61      622.98      7.52 o
   0   2   7      197.53      191.53      2.92 o
   1   2   7      209.72      201.95      3.01 o
   2   2   7     1561.57     1561.96     17.42 o
   3   2   7      940.99      922.52     11.88 o
   4   2   7      271.05      242.83      3.54 o
   5   2   7      119.33      134.80      2.30 o
   6   2   7       41.23       38.71      1.20 o
   7   2   7      150.96      142.79      4.79 o
   8   2   7      348.89      370.30     16.68 o
   9   2   7        0.39       -6.52      7.23 o
  10   2   7       10.03       13.00      8.55 o
  11   2   7        0.09       -3.53      9.07 o
  -7   3   7        0.23       -5.73      5.73 o
  -6   3   7        0.53       -3.59      3.59 o
  -5   3   7        0.41       -5.75      5.75 o
  -4   3   7       71.11       72.36      3.28 o
  -3   3   7       21.97       20.58      2.39 o
  -2   3   7      432.99      422.93      7.50 o
  -1   3   7      395.95      395.90      5.75 o
   0   3   7       41.19       36.10      1.40 o
   1   3   7      196.03      172.53      2.63 o
   2   3   7      306.23      294.50      5.05 o
   3   3   7      911.96      829.59     10.83 o
   4   3   7      696.16      670.17      8.24 o
   5   3   7       94.35       94.59      3.48 o
   6   3   7     1397.49     1370.55     19.58 o
   7   3   7       69.47       70.65      3.19 o
   9   3   7        8.94       10.36      7.35 o
  10   3   7       16.84       18.72      8.10 o
  11   3   7        2.13        9.22      9.27 o
  -6   4   7        3.82        1.05      5.66 o
  -5   4   7        4.41       -1.30      3.46 o
  -4   4   7       21.33       18.63      5.29 o
  -3   4   7       40.27       41.23      2.83 o
  -2   4   7        2.85        1.90      2.14 o
  -1   4   7      136.01      154.15      4.17 o
   0   4   7       11.34       12.51      1.26 o
   1   4   7      281.38      295.34      4.50 o
   2   4   7     1076.50     1078.45     18.40 o
   3   4   7      761.79      768.74      9.66 o
   4   4   7       19.74       26.12      1.47 o
   5   4   7      622.86      643.16      8.88 o
   6   4   7      701.90      707.24     10.39 o
   7   4   7       52.14       53.93      1.77 o
  10   4   7       44.54       51.24      9.10 o
  11   4   7        6.06       14.84      9.33 o
  -5   5   7        1.84       -1.60      4.63 o
  -4   5   7        0.59        3.65      3.37 o
  -3   5   7        1.02        0.22      4.25 o
  -2   5   7      366.74      373.45      7.17 o
  -1   5   7      174.58      163.94      4.41 o
   0   5   7        2.61        5.87      1.27 o
   1   5   7     1035.54     1063.04     12.37 o
   2   5   7      738.14      728.60     11.38 o
   3   5   7       35.26       27.71      1.25 o
   4   5   7       16.85       23.92      1.98 o
   5   5   7       84.30       88.37      2.04 o
   6   5   7      367.96      358.10      5.39 o
   7   5   7      565.28      582.77      8.09 o
   8   5   7      133.45      117.11      4.53 o
  -5   6   7       10.35        1.62      6.46 o
  -4   6   7        0.21        1.73      4.57 o
  -3   6   7       45.66       42.00      4.00 o
  -2   6   7      149.99      149.44      4.61 o
  -1   6   7        1.27        5.03      2.56 o
   0   6   7       22.11       32.02      1.80 o
   1   6   7      343.35      346.19      4.71 o
   2   6   7      123.32      109.54      2.47 o
   3   6   7       57.32       52.32      2.39 o
   4   6   7       17.36       17.51      1.28 o
   5   6   7      257.99      244.30      3.79 o
   6   6   7      171.32      173.31      3.41 o
   7   6   7        6.25        7.91      1.38 o
   8   6   7      138.33      126.43      2.81 o
   9   6   7      127.97      114.62      4.69 o
  10   6   7        6.03        9.12      1.52 o
  11   6   7        0.03       -0.06      2.04 o
  -4   7   7       15.75       28.12      5.15 o
  -3   7   7       11.61       21.90      5.95 o
  -2   7   7        4.89        8.07      2.85 o
  -1   7   7        0.21        2.65      2.77 o
   0   7   7       88.52       91.80      3.50 o
   1   7   7      154.60      154.74      3.78 o
   2   7   7      662.93      629.75     12.09 o
   3   7   7        3.69        4.49      1.29 o
   4   7   7      276.99      271.83      5.50 o
   5   7   7      289.52      285.91      4.79 o
   6   7   7       29.17       37.92      1.91 o
   7   7   7        3.27        4.10      1.72 o
   8   7   7       14.23       12.57      1.69 o
   9   7   7       62.14       61.64      3.09 o
  10   7   7       12.72        7.47      2.33 o
  11   7   7        1.28        2.55      2.78 o
  -3   8   7       20.71       35.90     10.13 o
  -2   8   7       27.99       28.21      3.34 o
  -1   8   7        6.09        7.29      2.91 o
   0   8   7      105.19      115.12      4.11 o
   1   8   7      198.61      191.93      4.99 o
   2   8   7       26.49       20.77      2.61 o
   3   8   7       41.40       39.70      2.49 o
   4   8   7       66.85       68.58      2.83 o
   5   8   7       27.56       34.21      3.63 o
   6   8   7       13.99       16.29      2.41 o
   7   8   7        0.01       -0.37      2.19 o
   8   8   7        0.22        0.67      2.22 o
   9   8   7       24.74       26.19      2.53 o
  10   8   7        7.97        4.08      3.40 o
  11   8   7       37.61       27.43      3.77 o
  -2   9   7        0.14        3.68      4.28 o
  -1   9   7       35.86       40.09      3.66 o
   0   9   7       79.76       86.21      5.81 o
   1   9   7        1.84        5.71      4.33 o
   2   9   7        0.22        0.03      2.36 o
   3   9   7        2.62        3.54      2.43 o
   4   9   7       61.16       54.61      3.44 o
   5   9   7      124.89      130.75      5.80 o
   6   9   7        9.09       13.33      3.55 o
   7   9   7       25.21       21.00      5.40 o
   8   9   7       17.21       16.98      4.14 o
   9   9   7        2.93        4.97      2.53 o
  10   9   7        0.20       -1.53      2.56 o
  11   9   7        3.17        7.68      3.74 o
  -1  10   7        6.31       11.93      3.81 o
   0  10   7        7.80        8.96      5.18 o
   1  10   7       50.78       62.66      4.53 o
   2  10   7        6.10        5.64      3.35 o
   3  10   7        7.25        2.80      3.20 o
   4  10   7       39.43       46.15      5.89 o
   5  10   7       19.60       25.30      3.38 o
   6  10   7        3.44       -1.02      2.96 o
   7  10   7        2.89        0.31      2.91 o
   8  10   7        0.10       -1.90      2.82 o
   9  10   7        3.01        3.38      2.85 o
  10  10   7        1.63        5.67      2.93 o
   1  11   7        1.23        7.62      5.31 o
   2  11   7       26.83       33.10      4.33 o
   3  11   7       17.43       16.83      4.37 o
   4  11   7        2.20       11.00      3.83 o
   5  11   7        1.76        2.69      5.53 o
   6  11   7       11.68       13.12      4.68 o
   7  11   7        5.46        6.07      4.56 o
   8  11   7        1.97        7.20      3.36 o
   9  11   7        0.06        7.02      3.83 o
   3  12   7        0.84        7.97      4.44 o
   4  12   7        1.80        6.12      4.91 o
   5  12   7       10.25       10.13      5.52 o
   6  12   7        0.44        6.73      6.19 o
   7  12   7        4.98       -1.02      5.10 o
   8  12   7        2.55        8.01     10.42 o
  -5  -7   8        0.40        1.49      4.55 o
  -4  -7   8        3.20       -0.12      4.40 o
  -3  -7   8        0.01        0.97      4.33 o
  -2  -7   8        1.24        0.43      4.31 o
  -1  -7   8        0.38       -2.96      3.48 o
   0  -7   8        0.74        2.46      3.29 o
   1  -7   8       27.71       32.41      6.69 o
   2  -7   8        2.43        7.18      6.32 o
  -6  -6   8        0.06       10.19      6.77 o
  -5  -6   8        0.00       -1.78      4.62 o
  -4  -6   8        0.03        4.66      4.25 o
  -3  -6   8        5.48        9.86      4.03 o
  -2  -6   8        0.66        7.40      4.13 o
  -1  -6   8        7.27        7.38      3.82 o
   0  -6   8       20.34       28.09      2.78 o
   1  -6   8       35.98       29.60      6.00 o
   2  -6   8        1.19        0.26      5.43 o
   3  -6   8       45.36       50.50      6.46 o
   4  -6   8        0.74        3.30      5.63 o
  -6  -5   8        3.92        4.05      6.29 o
  -5  -5   8        1.88       -2.15      4.54 o
  -4  -5   8        1.08        2.67      3.60 o
  -3  -5   8       14.12        8.80      3.56 o
  -2  -5   8        0.26        3.29      3.33 o
  -1  -5   8        8.77       12.80      3.42 o
   0  -5   8        2.67        1.27      2.25 o
   1  -5   8        0.31       -2.53      2.53 o
   2  -5   8        4.98        4.64      3.35 o
   3  -5   8       25.75       35.00      4.09 o
   4  -5   8        3.39        5.04      2.97 o
   5  -5   8       57.24       58.12      3.66 o
  -7  -4   8        0.00       -0.11      6.40 o
  -6  -4   8        0.71        6.80      5.91 o
  -5  -4   8        4.47        9.13      3.85 o
  -4  -4   8        0.26        3.41      3.33 o
  -3  -4   8        0.36       -2.84      3.03 o
  -2  -4   8        0.01        0.56      2.96 o
  -1  -4   8        1.73        0.95      2.27 o
   0  -4   8        4.17        3.33      1.77 o
   1  -4   8      143.83      139.75      3.04 o
   2  -4   8        6.18        4.36      2.03 o
   3  -4   8       94.62       99.80      4.12 o
   4  -4   8      130.89      131.71      4.62 o
   5  -4   8       26.85       36.01      3.06 o
   6  -4   8        3.83        1.98      2.83 o
  -7  -3   8        0.40        3.13      6.06 o
  -6  -3   8        0.12        2.04      5.48 o
  -5  -3   8        2.20        7.32      3.36 o
  -4  -3   8        5.20        7.36      3.06 o
  -3  -3   8       12.58        9.26      2.95 o
  -2  -3   8        0.05       -0.57      3.95 o
  -1  -3   8       67.85       67.18      2.33 o
   0  -3   8      180.25      175.73      3.25 o
   1  -3   8       20.41       19.47      1.52 o
   2  -3   8        4.40        0.35      1.73 o
   3  -3   8      112.63      112.20      3.88 o
   4  -3   8       19.97       17.95      2.40 o
   5  -3   8       11.81       12.93      2.41 o
   6  -3   8        2.54       -0.08      2.42 o
   7  -3   8        9.15       10.05      3.03 o
  -7  -2   8        1.57        1.12      4.47 o
  -6  -2   8        1.34        4.12      3.03 o
  -5  -2   8        0.05        1.02      2.38 o
  -4  -2   8       20.82       18.71      2.33 o
  -3  -2   8        5.83        7.02      2.19 o
  -2  -2   8        0.32        1.06      2.45 o
  -1  -2   8       79.48       77.56      2.54 o
   0  -2   8      104.37      103.54      2.44 o
   1  -2   8        0.11       -0.61      1.22 o
   2  -2   8        1.00        0.55      1.51 o
   3  -2   8      228.55      221.24      4.20 o
   4  -2   8      158.88      160.72      4.19 o
   5  -2   8       23.21       23.84      3.54 o
   6  -2   8       31.54       35.17      2.43 o
   7  -2   8        1.50        1.69      2.21 o
   8  -2   8        3.63        6.43      2.34 o
  -7  -1   8        0.09       -2.85      3.57 o
  -6  -1   8        0.41        0.19      3.04 o
  -5  -1   8        4.07        4.27      2.26 o
  -4  -1   8        1.18        0.69      2.02 o
  -3  -1   8        8.00        7.24      2.06 o
  -2  -1   8       28.28       26.06      2.44 o
  -1  -1   8       95.94       95.64      2.37 o
   0  -1   8      187.16      187.31      3.14 o
   1  -1   8        3.16        3.23      1.12 o
   2  -1   8      152.98      143.03      3.08 o
   3  -1   8      415.40      408.03      5.68 o
   4  -1   8     1021.78      925.31     13.38 o
   5  -1   8        7.21        6.31      1.53 o
   6  -1   8      124.01      123.70      3.58 o
   7  -1   8        6.47        5.51      1.94 o
   8  -1   8        6.78        5.59      2.00 o
   9  -1   8        1.73        5.37      2.67 o
  -7   0   8        0.11        0.25      3.61 o
  -6   0   8        1.64       -1.66      3.20 o
  -5   0   8        8.18        6.35      2.44 o
  -4   0   8        2.96        1.42      2.17 o
  -3   0   8        1.32        2.20      1.92 o
  -2   0   8       36.28       35.14      1.85 o
  -1   0   8      380.26      387.88      4.88 o
   0   0   8      571.47      578.09      6.75 o
   1   0   8        5.19        6.01      0.98 o
   2   0   8     1386.13     1306.70     18.31 o
   3   0   8      348.53      341.47      4.81 o
   4   0   8        6.74        4.30      1.23 o
   5   0   8       34.07       38.46      1.96 o
   6   0   8       68.75       68.07      2.30 o
   7   0   8       92.93       93.41      2.56 o
   8   0   8       28.00       35.21      2.02 o
   9   0   8        7.36        5.61      2.32 o
  -7   1   8        0.10       -3.32      3.88 o
  -6   1   8        4.87       -1.68      3.46 o
  -5   1   8        4.77        2.78      3.02 o
  -4   1   8       12.80       12.79      2.42 o
  -3   1   8       22.00       18.23      2.50 o
  -2   1   8      146.38      142.17      3.72 o
  -1   1   8      161.88      175.18      2.95 o
   0   1   8        4.77        2.10      0.97 o
   1   1   8      351.46      340.02      4.55 o
   2   1   8     1257.93     1248.13     17.68 o
   3   1   8      191.59      168.29      2.91 o
   4   1   8      272.82      248.14      3.37 o
   5   1   8       23.36       22.50      1.14 o
   6   1   8      995.01      929.81     12.00 o
   7   1   8      204.97      205.03      4.18 o
   8   1   8        0.36        0.68      1.41 o
   9   1   8        6.01        1.94      1.52 o
  10   1   8        1.26        0.59      1.66 o
  -6   2   8       12.83        2.21      5.72 o
  -5   2   8        5.19       -0.31      3.28 o
  -4   2   8        2.63       -2.07      2.46 o
  -3   2   8       82.95       82.24      3.30 o
  -2   2   8       65.08       67.89      3.42 o
  -1   2   8       52.57       56.50      1.74 o
   0   2   8       16.90       25.06      1.31 o
   1   2   8      206.34      191.06      2.94 o
   2   2   8     1931.68     1897.25     27.79 o
   3   2   8     2599.71     2556.97     32.09 o
   4   2   8      472.46      453.21      6.18 o
   5   2   8      232.20      231.07      4.04 o
   6   2   8      164.48      154.91      2.62 o
   7   2   8       22.14       26.71      1.11 o
   8   2   8        5.45        4.78      1.09 o
   9   2   8       11.01        8.35      2.10 o
  -6   3   8       10.37       -3.80      9.09 o
  -5   3   8        1.07       -1.89      4.79 o
  -4   3   8       13.55        9.38      3.38 o
  -3   3   8       33.88       36.00      3.22 o
  -2   3   8       93.80       90.95      3.88 o
  -1   3   8      104.24      107.19      3.16 o
   0   3   8       15.65       12.49      1.33 o
   1   3   8      695.14      690.29      8.39 o
   2   3   8      824.09      822.81     15.46 o
   3   3   8       36.46       32.69      1.80 o
   4   3   8      808.88      848.16     11.05 o
   5   3   8      502.63      497.21      7.74 o
   6   3   8      421.48      408.83      6.43 o
   7   3   8       44.90       44.95      1.49 o
   8   3   8       12.15        9.58      1.53 o
  -6   4   8        0.32       -6.34      6.34 o
  -5   4   8        2.71       -0.73      4.73 o
  -4   4   8       19.42       21.33      5.24 o
  -3   4   8       38.08       33.15      3.01 o
  -2   4   8      208.05      200.51      5.06 o
  -1   4   8        0.14       -2.56      2.99 o
   0   4   8      322.83      299.34      4.40 o
   1   4   8      489.46      445.48      8.05 o
   2   4   8      327.92      308.54      3.99 o
   3   4   8      155.48      138.26      3.09 o
   4   4   8      198.25      203.79      3.49 o
   5   4   8     1692.06     1700.62     24.53 o
   6   4   8        6.01        4.21      2.07 o
   7   4   8       95.95      100.20      2.46 o
   8   4   8       45.56       35.41      1.50 o
  -5   5   8        0.25       -4.97      4.97 o
  -4   5   8       19.33       21.39      4.80 o
  -3   5   8       17.44       19.88      4.29 o
  -2   5   8       45.86       47.50      3.06 o
  -1   5   8       10.53       10.35      2.36 o
   0   5   8       54.49       55.92      2.37 o
   1   5   8      360.97      360.36      5.01 o
   2   5   8      377.42      354.24      5.63 o
   3   5   8       26.86       29.34      1.86 o
   4   5   8      240.22      258.75      4.83 o
   5   5   8      630.62      620.26      9.64 o
   6   5   8        4.92        3.41      2.06 o
   7   5   8      282.79      257.16      4.50 o
   8   5   8       68.20       67.44      2.36 o
   9   5   8        3.68        5.58      1.72 o
  -4   6   8        6.95       15.21     10.45 o
  -3   6   8        4.59        6.49      3.71 o
  -2   6   8        6.29        9.10      3.35 o
  -1   6   8       22.48       22.22      3.12 o
   0   6   8      334.87      351.90      6.85 o
   1   6   8      541.35      532.64      8.25 o
   2   6   8       39.51       35.85      1.85 o
   3   6   8      237.62      226.49      3.79 o
   4   6   8      266.98      271.61      5.10 o
   5   6   8      229.16      215.29      4.49 o
   6   6   8       16.42       18.62      1.64 o
   7   6   8       40.56       36.29      2.64 o
   8   6   8       16.05       14.12      1.58 o
   9   6   8       29.08       31.09      1.70 o
  10   6   8        1.46        1.45      1.64 o
  11   6   8        0.01        3.82      2.02 o
  -4   7   8        6.29       13.91      8.97 o
  -3   7   8       33.58       37.88      5.63 o
  -2   7   8        4.40        0.89      3.50 o
  -1   7   8       23.59       26.77      3.45 o
   0   7   8      134.22      137.69      5.17 o
   1   7   8      102.64      103.31      3.71 o
   2   7   8        2.21        4.51      1.69 o
   3   7   8       27.14       27.22      1.77 o
   4   7   8       77.60       77.27      2.27 o
   5   7   8      115.40      116.44      3.20 o
   6   7   8      110.72      112.82      3.53 o
   7   7   8       68.95       57.36      2.23 o
   8   7   8        2.57        5.84      1.76 o
   9   7   8       51.21       43.00      3.19 o
  10   7   8        7.51        7.27      2.22 o
  11   7   8        0.64        3.56      2.53 o
  -3   8   8        0.39       17.84     12.75 o
  -2   8   8       18.45       20.00      4.02 o
  -1   8   8        5.39        6.13      3.57 o
   0   8   8       27.53       33.66      3.07 o
   1   8   8      149.92      150.13      4.11 o
   2   8   8       42.34       45.40      2.51 o
   3   8   8      132.22      134.64      3.84 o
   4   8   8      221.95      223.82      4.57 o
   5   8   8       10.60       15.23      2.03 o
   6   8   8       13.50        7.24      2.21 o
   7   8   8       24.81       17.74      2.34 o
   8   8   8        3.47        2.43      2.19 o
   9   8   8        0.18       -0.20      2.19 o
  10   8   8       13.35       16.86      3.11 o
  11   8   8        4.81        0.64      3.47 o
  -2   9   8        0.62        1.24      5.68 o
  -1   9   8       17.59       22.40      3.55 o
   0   9   8       48.58       46.43      3.55 o
   1   9   8       62.21       64.61      3.51 o
   2   9   8        3.42        4.72      2.36 o
   3   9   8      150.84      147.31      4.06 o
   4   9   8       48.16       55.35      3.28 o
   5   9   8        0.87        2.61      2.37 o
   6   9   8        0.78       -2.00      2.76 o
   7   9   8       11.52       11.25      2.87 o
   8   9   8       17.31       18.88      2.83 o
   9   9   8        0.94        3.31      2.75 o
  10   9   8        3.31        7.84      2.79 o
  11   9   8        6.72       12.57      4.03 o
   0  10   8        1.89        6.33      4.45 o
   1  10   8        3.56       -0.32      3.70 o
   2  10   8        7.96        8.19      3.08 o
   3  10   8       19.69       24.16      2.75 o
   4  10   8      108.91      123.57      4.32 o
   5  10   8        4.04        8.44      4.26 o
   6  10   8        0.70       -3.12      3.12 o
   7  10   8        5.96        6.44      3.16 o
   8  10   8        0.33        0.46      3.71 o
   9  10   8        0.36        4.81      3.06 o
  10  10   8        0.20        3.75      3.03 o
   1  11   8        1.91        3.24      4.28 o
   2  11   8        0.15        1.56      3.96 o
   3  11   8       35.05       33.59      3.75 o
   4  11   8       32.95       42.40      4.33 o
   5  11   8        3.17        5.39      4.79 o
   6  11   8       30.28       31.42      5.20 o
   7  11   8        1.29       -4.46      4.75 o
   8  11   8        0.03        2.17      3.44 o
   9  11   8        7.85       17.16      3.60 o
   4  12   8        0.31        7.93      4.30 o
   5  12   8        2.42       -1.20      5.41 o
   6  12   8       13.64       17.84      8.83 o
   7  12   8        0.21       -4.18      5.18 o
  -2  -7   9        0.26       -4.83      4.83 o
  -1  -7   9        4.53        7.30      3.24 o
  -4  -6   9        0.42       -4.36      4.36 o
  -3  -6   9        1.27        1.87      4.35 o
  -2  -6   9        1.68        3.83      7.13 o
  -1  -6   9        0.03        1.23      3.96 o
   0  -6   9        0.62        0.52      3.00 o
   1  -6   9        6.81       15.67      6.23 o
   2  -6   9        3.07       -3.07      5.97 o
  -5  -5   9        0.04        3.46      4.26 o
  -4  -5   9        1.13       -3.92      3.92 o
  -3  -5   9        1.50        3.16      3.84 o
  -2  -5   9       11.88       13.38      3.84 o
  -1  -5   9       16.67       23.78      3.28 o
   0  -5   9       12.47       19.41      2.65 o
   1  -5   9        1.41       -1.84      5.22 o
   2  -5   9       24.80       23.83      5.74 o
   3  -5   9        4.39        4.02      3.85 o
   4  -5   9        1.56       -1.77      3.77 o
  -6  -4   9        2.44        8.47      6.63 o
  -5  -4   9        0.95        4.17      4.01 o
  -4  -4   9        6.34        8.49      3.80 o
  -3  -4   9        0.04       -3.46      3.46 o
  -2  -4   9       11.12       15.56      3.54 o
  -1  -4   9       26.26       27.08      2.94 o
   0  -4   9       96.08       91.52      3.44 o
   1  -4   9        0.25        4.18      2.07 o
   2  -4   9        6.84        7.91      3.35 o
   3  -4   9        1.70        2.59      2.73 o
   4  -4   9        1.89        0.64      2.80 o
   5  -4   9        5.33        1.73      2.97 o
   6  -4   9        0.09       -5.34      5.34 o
  -6  -3   9        1.50       14.30      6.46 o
  -5  -3   9        5.77       11.78      3.89 o
  -4  -3   9       30.91       37.22      3.94 o
  -3  -3   9        2.04        2.50      3.28 o
  -2  -3   9       29.74       28.48      3.44 o
  -1  -3   9        8.17        8.77      2.55 o
   0  -3   9       23.59       29.46      2.34 o
   1  -3   9        3.51        2.33      1.59 o
   2  -3   9       10.39       10.52      2.02 o
   3  -3   9      107.23      106.33      4.17 o
   4  -3   9       38.85       34.23      2.83 o
   5  -3   9       15.14       16.51      2.71 o
   6  -3   9       16.24       20.53      2.86 o
   7  -3   9        8.62        6.58      3.06 o
  -6  -2   9        0.22        0.15      5.00 o
  -5  -2   9        0.12        1.70      3.64 o
  -4  -2   9        0.83        3.48      2.96 o
  -3  -2   9        2.24        1.52      3.02 o
  -2  -2   9       81.00       82.01      4.26 o
  -1  -2   9       21.56       19.55      2.43 o
   0  -2   9       40.32       39.16      1.97 o
   1  -2   9        4.16        7.70      1.47 o
   2  -2   9      724.51      665.80     10.06 o
   3  -2   9      179.89      171.11      4.64 o
   4  -2   9        0.37        0.17      2.14 o
   5  -2   9        3.88        4.36      2.31 o
   6  -2   9        3.03        2.91      2.36 o
   7  -2   9       16.66       20.42      2.68 o
   8  -2   9       21.33       23.97      3.62 o
  -6  -1   9        0.04       -0.88      5.90 o
  -5  -1   9        3.77        0.99      3.07 o
  -4  -1   9        0.35       -2.48      2.95 o
  -3  -1   9       17.66       18.01      3.98 o
  -2  -1   9      243.13      248.64      6.90 o
  -1  -1   9      325.64      321.18      6.74 o
   0  -1   9       76.52       62.24      1.94 o
   1  -1   9       78.52       75.39      2.21 o
   2  -1   9       55.89       57.32      2.11 o
   3  -1   9       47.09       51.69      2.63 o
   4  -1   9       43.72       44.56      2.40 o
   5  -1   9       22.80       23.91      2.37 o
   6  -1   9      126.14      125.99      3.92 o
   7  -1   9       98.96       98.07      3.60 o
   8  -1   9       10.46       16.86      3.19 o
  -6   0   9        2.39        3.13      4.91 o
  -5   0   9        1.82       -0.89      4.26 o
  -4   0   9        0.05       -4.99      5.10 o
  -3   0   9       19.13       19.25      2.85 o
  -2   0   9       34.52       41.99      3.27 o
  -1   0   9        4.12        5.91      1.82 o
   0   0   9      237.29      216.09      3.89 o
   1   0   9       61.74       55.70      1.74 o
   2   0   9      604.89      583.88      8.80 o
   3   0   9      332.76      328.03      5.38 o
   4   0   9      101.75       87.22      3.91 o
   5   0   9      306.05      299.24      5.09 o
   6   0   9      185.83      176.77      3.62 o
   7   0   9       11.48       16.52      2.03 o
   8   0   9        3.88        3.33      1.95 o
   9   0   9        0.36       -2.64      2.64 o
  -6   1   9        0.98        3.98      5.09 o
  -5   1   9        0.22       -4.93      4.93 o
  -4   1   9        4.93        3.81      4.06 o
  -3   1   9       20.60       25.10      3.11 o
  -2   1   9       42.19       45.12      2.53 o
  -1   1   9       50.40       60.73      2.59 o
   0   1   9      120.26      110.51      2.78 o
   1   1   9     1675.03     1638.22     21.28 o
   2   1   9       52.53       59.98      1.92 o
   3   1   9      122.37      116.45      2.78 o
   4   1   9       21.38       24.37      1.86 o
   5   1   9      127.19      129.71      2.92 o
   6   1   9       89.65      101.16      2.62 o
   7   1   9       13.64       19.15      1.51 o
   8   1   9        1.21       -0.31      1.44 o
   9   1   9       13.61       14.96      1.94 o
  10   1   9       22.32       26.22      3.16 o
  -6   2   9        4.70       -5.35      5.58 o
  -5   2   9        0.04       -7.60      8.37 o
  -4   2   9        0.85       -2.26      3.37 o
  -3   2   9       38.70       37.57      2.90 o
  -2   2   9       78.39       82.28      3.30 o
  -1   2   9        4.06        7.53      1.79 o
   0   2   9      127.67      115.12      2.79 o
   1   2   9      371.35      362.67      5.58 o
   2   2   9        9.69        9.57      1.13 o
   3   2   9       40.78       44.43      2.37 o
   4   2   9      305.99      321.71      4.76 o
   5   2   9      189.93      194.20      5.48 o
   6   2   9      234.40      225.96      5.42 o
   7   2   9       18.06       22.32      1.28 o
   8   2   9       55.31       47.57      1.52 o
   9   2   9       28.41       29.43      1.80 o
  10   2   9        7.12        5.33      1.66 o
  -6   3   9        0.05      -14.94     14.94 o
  -5   3   9        3.84       -1.32      8.83 o
  -4   3   9       20.12       18.56      4.25 o
  -3   3   9       38.85       36.44      4.75 o
  -2   3   9        0.60       -2.86      2.86 o
  -1   3   9       40.66       31.72      2.56 o
   0   3   9       92.29       81.59      2.45 o
   1   3   9      417.78      409.59      5.83 o
   2   3   9      225.96      222.21      3.87 o
   3   3   9      194.23      196.78      4.39 o
   4   3   9        5.41        8.20      1.22 o
   5   3   9      905.33      918.14     13.66 o
   6   3   9       75.14       72.73      3.32 o
   7   3   9        0.08       -0.87      1.29 o
   8   3   9       12.53        9.91      1.34 o
   9   3   9        2.39        4.74      1.27 o
  10   3   9        0.44        4.56      2.30 o
  -5   4   9        0.51       -7.71      8.11 o
  -4   4   9        9.74       10.26      6.57 o
  -3   4   9        8.52        8.71      5.01 o
  -2   4   9       20.53       20.22      5.98 o
  -1   4   9        6.79        1.32      2.82 o
   0   4   9      141.28      141.17      3.76 o
   1   4   9      474.23      487.17      6.83 o
   2   4   9      273.51      266.19      4.27 o
   3   4   9      209.64      210.02      4.20 o
   4   4   9      157.13      165.53      3.52 o
   5   4   9       15.45       12.44      1.64 o
   6   4   9        6.25       14.25      5.29 o
   7   4   9        6.10        2.57      2.41 o
   8   4   9       38.99       35.56      1.83 o
   9   4   9       51.42       46.16      2.45 o
  -4   5   9        2.03        6.73      7.63 o
  -3   5   9       80.70       80.64      4.68 o
  -2   5   9        5.62       -1.16      3.34 o
  -1   5   9       92.26       94.21      4.37 o
   0   5   9      208.75      213.25      5.17 o
   1   5   9       27.79       31.31      2.08 o
   2   5   9        0.41       -0.10      1.50 o
   3   5   9      105.42      104.34      4.96 o
   4   5   9      186.54      191.60      4.04 o
   5   5   9      162.35      149.52      4.15 o
   6   5   9      320.82      307.14      5.52 o
   7   5   9       34.24       31.55      2.50 o
   8   5   9       20.32       22.03      2.22 o
   9   5   9       23.03       24.26      2.26 o
  10   5   9        0.88        2.37      2.08 o
  -4   6   9        8.89       29.26      9.72 o
  -3   6   9       14.96       10.57      4.55 o
  -2   6   9        0.48        1.08      4.87 o
  -1   6   9       72.86       77.93      4.19 o
   0   6   9       96.16      101.15      5.71 o
   1   6   9       64.91       75.94      3.25 o
   2   6   9       45.93       36.22      1.98 o
   3   6   9       22.01       32.46      1.79 o
   4   6   9      700.15      676.64     13.77 o
   5   6   9       74.28       73.30      3.12 o
   6   6   9        3.61        2.93      2.05 o
   7   6   9        8.69        7.98      2.01 o
   8   6   9        0.98       -1.02      1.87 o
   9   6   9        2.22        5.57      1.84 o
  10   6   9        0.22        2.29      3.69 o
  11   6   9        1.15        3.11      2.41 o
  -3   7   9        0.64        1.04      7.45 o
  -2   7   9        0.29       -0.42      3.76 o
  -1   7   9       66.51       77.73      4.29 o
   0   7   9      256.66      277.39     10.53 o
   1   7   9       46.47       47.86      2.91 o
   2   7   9       33.19       38.21      2.38 o
   3   7   9      103.24      109.50      3.00 o
   4   7   9       99.54      100.37      3.38 o
   5   7   9       19.26       21.79      2.56 o
   6   7   9        0.08       -1.99      2.25 o
   7   7   9       16.63       19.07      2.40 o
   8   7   9       79.03       79.03      3.22 o
   9   7   9       42.87       48.01      3.23 o
  10   7   9        5.26        4.86      2.74 o
  11   7   9        0.03        0.57      2.87 o
  -2   8   9        2.04        2.49      3.87 o
  -1   8   9       72.08       74.45      4.52 o
   0   8   9       76.96       82.75      4.38 o
   1   8   9       11.97       13.69      2.76 o
   2   8   9       74.95       82.65      3.50 o
   3   8   9       47.65       50.69      2.84 o
   4   8   9       74.88       72.80      3.02 o
   5   8   9      191.12      174.50      4.68 o
   6   8   9        3.57        2.66      2.37 o
   7   8   9       10.97        9.06      2.40 o
   8   8   9       53.96       57.71      2.89 o
   9   8   9        9.28       10.95      2.40 o
  10   8   9        0.10       -3.80      3.80 o
  11   8   9        0.04        0.92      4.08 o
  -1   9   9        3.70       10.41      4.15 o
   0   9   9        1.81        5.86      3.81 o
   1   9   9        0.08       -0.98      3.36 o
   2   9   9       92.94      107.63      4.56 o
   3   9   9       73.22       75.25      3.86 o
   4   9   9       82.02       97.13      5.17 o
   5   9   9        3.63        3.43      3.03 o
   6   9   9       11.48       12.67      2.71 o
   7   9   9       37.44       40.90      4.67 o
   8   9   9        3.95        8.75      2.92 o
   9   9   9        1.04       -0.96      2.85 o
  10   9   9        1.13        5.07      2.89 o
   0  10   9       15.13       12.70      5.88 o
   1  10   9        0.62       -1.27      4.81 o
   2  10   9       59.92       65.35      3.72 o
   3  10   9       28.89       33.87      3.22 o
   4  10   9        9.03        8.58      2.96 o
   5  10   9        6.45        5.24      4.40 o
   6  10   9        2.05        0.91      4.25 o
   7  10   9       33.43       34.64      4.81 o
   8  10   9       18.32       25.76      3.54 o
   9  10   9        6.23       11.04      3.23 o
  10  10   9        1.72        3.89      5.21 o
   2  11   9        4.89        1.62      3.99 o
   3  11   9        1.01        1.97      3.19 o
   4  11   9        4.11        7.83      3.48 o
   5  11   9        0.14        1.46      4.93 o
   6  11   9       11.62        4.66      7.56 o
   7  11   9        9.97        6.43      4.78 o
   8  11   9        3.45       12.32      4.27 o
   9  11   9        4.87       11.16      3.61 o
   5  12   9        3.87        4.47      5.57 o
   6  12   9        0.16        1.24      5.54 o
   7  12   9        0.22        4.12      5.39 o
  -2  -6  10        0.11        4.05      3.87 o
  -1  -6  10        2.81        3.85      3.20 o
   0  -6  10        0.17        6.19      7.03 o
   1  -6  10        7.63        3.79      6.55 o
  -4  -5  10        0.00       -3.64      4.40 o
  -3  -5  10        0.96       -1.79      4.23 o
  -2  -5  10       23.27       27.66      4.47 o
  -1  -5  10        2.64        3.27      3.41 o
   0  -5  10        0.21        3.62      2.74 o
   1  -5  10        4.45       10.62      6.06 o
   2  -5  10        0.83       -5.77      5.77 o
   3  -5  10        7.54        4.88      5.97 o
  -5  -4  10        3.95        3.19      6.80 o
  -4  -4  10        1.42        1.20      4.16 o
  -3  -4  10        0.00        3.10      3.97 o
  -2  -4  10        1.43        7.09      3.85 o
  -1  -4  10        0.11        0.70      3.00 o
   0  -4  10       16.67       17.23      2.59 o
   1  -4  10        3.24        2.40      3.44 o
   2  -4  10       24.53       30.20      5.66 o
   3  -4  10       56.71       57.97      4.59 o
   4  -4  10        0.05        0.37      3.81 o
   5  -4  10        6.47        5.36      3.62 o
  -5  -3  10        0.05       -1.83      4.26 o
  -4  -3  10       16.47       17.85      4.16 o
  -3  -3  10        0.03        1.50      5.76 o
  -2  -3  10       14.28       15.61      3.66 o
  -1  -3  10       16.86       17.11      2.91 o
   0  -3  10       52.18       50.70      2.72 o
   1  -3  10       44.02       45.16      3.37 o
   2  -3  10       26.31       25.54      3.59 o
   3  -3  10        6.93        7.69      2.77 o
   4  -3  10       21.67       21.19      2.98 o
   5  -3  10        0.35       -0.44      2.84 o
   6  -3  10       27.77       28.38      3.30 o
  -6  -2  10        0.02       -2.47      6.80 o
  -5  -2  10        0.19       -0.57      6.06 o
  -4  -2  10       16.65       12.99      4.74 o
  -3  -2  10       67.01       69.90      4.48 o
  -2  -2  10        0.78        4.47      3.86 o
  -1  -2  10        3.54        4.38      2.60 o
   0  -2  10        2.51        2.13      2.05 o
   1  -2  10        1.46        2.86      1.78 o
   2  -2  10       87.18       97.33      3.36 o
   3  -2  10       47.33       55.15      3.01 o
   4  -2  10        0.40        1.53      2.48 o
   5  -2  10       60.66       62.78      3.16 o
   6  -2  10       54.93       59.88      3.26 o
   7  -2  10        3.27       -0.37      2.73 o
  -6  -1  10        0.25       -5.44      5.88 o
  -5  -1  10        0.03       -1.39      7.92 o
  -4  -1  10        0.62        4.18      3.52 o
  -3  -1  10        0.94        3.80      3.50 o
  -2  -1  10       45.52       46.08      3.70 o
  -1  -1  10        4.31        5.82      2.48 o
   0  -1  10       48.28       43.66      2.12 o
   1  -1  10       96.86       98.83      2.65 o
   2  -1  10       68.52       75.67      2.84 o
   3  -1  10        8.43        8.49      2.24 o
   4  -1  10       75.91       67.42      3.43 o
   5  -1  10       61.26       69.55      4.70 o
   6  -1  10       39.82       40.70      2.72 o
   7  -1  10       13.72       11.86      2.55 o
   8  -1  10        0.09       -2.44      2.44 o
  -6   0  10        0.48       -6.56      6.56 o
  -5   0  10        2.35       -3.16      4.73 o
  -4   0  10        0.08       -1.67      5.18 o
  -3   0  10        7.83        8.23      3.57 o
  -2   0  10        4.72        4.49      3.14 o
  -1   0  10       99.70       87.10      4.37 o
   0   0  10        2.90        1.76      1.91 o
   1   0  10      255.71      243.48      4.02 o
   2   0  10      123.34      136.94      3.93 o
   3   0  10       11.52       12.65      1.71 o
   4   0  10       24.83       33.70      2.31 o
   5   0  10       70.12       74.69      3.25 o
   6   0  10       68.28       75.23      3.08 o
   7   0  10       19.20       21.97      2.31 o
   8   0  10        8.51        5.21      2.38 o
   9   0  10        1.81       -1.00      4.33 o
  -6   1  10        0.21       -3.07     11.91 o
  -5   1  10        0.33       -4.79      4.79 o
  -4   1  10        3.11        4.93      3.70 o
  -3   1  10        9.68       11.24      3.37 o
  -2   1  10       11.86       13.21      3.00 o
  -1   1  10        5.99        3.17      2.38 o
   0   1  10        8.18        5.58      1.92 o
   1   1  10       12.61       16.53      1.51 o
   2   1  10        2.68        3.18      1.30 o
   3   1  10       52.25       46.91      1.99 o
   4   1  10      171.27      168.24      4.19 o
   5   1  10      406.41      384.29      7.60 o
   6   1  10       37.31       37.42      2.20 o
   7   1  10       12.18       10.50      1.95 o
   8   1  10       29.12       21.68      2.10 o
   9   1  10        9.29        8.78      2.69 o
  -5   2  10        1.27       -5.52      5.52 o
  -4   2  10        0.12       -3.73      3.73 o
  -3   2  10        1.96        6.69      3.53 o
  -2   2  10        3.72        3.59      3.11 o
  -1   2  10        4.61        5.53      2.39 o
   0   2  10       78.58       75.69      2.80 o
   1   2  10       81.24       90.98      2.91 o
   2   2  10      551.27      535.13      7.07 o
   3   2  10      223.19      216.26      4.21 o
   4   2  10      254.65      258.42      5.49 o
   5   2  10      225.07      219.15      4.87 o
   6   2  10       27.99       25.63      2.29 o
   7   2  10        1.21       -0.81      2.10 o
   8   2  10        4.70        8.57      1.57 o
   9   2  10       25.21       30.35      2.07 o
  10   2  10       13.87       16.08      2.53 o
  -5   3  10        0.22       -3.70      5.41 o
  -4   3  10        4.88       -3.03      4.03 o
  -3   3  10        5.65        3.20      3.75 o
  -2   3  10       13.70       10.87      3.94 o
  -1   3  10        7.50        4.18      2.98 o
   0   3  10      318.36      319.87      6.42 o
   1   3  10      107.79      115.45      3.15 o
   2   3  10       23.85       26.60      1.73 o
   3   3  10       11.41        9.94      1.69 o
   4   3  10       28.28       27.72      2.21 o
   5   3  10      335.47      301.96      6.15 o
   6   3  10       41.09       35.07      2.15 o
   7   3  10       54.33       54.88      2.55 o
   8   3  10       78.95       71.37      6.42 o
   9   3  10       20.04       25.42      2.87 o
  10   3  10        4.26        1.50      2.24 o
  -4   4  10       14.07        9.22      5.75 o
  -3   4  10        3.32       -1.05      6.46 o
  -2   4  10        1.38       -3.92      3.92 o
  -1   4  10        3.54        1.73      3.30 o
   0   4  10       67.36       73.79      3.35 o
   1   4  10       80.08       85.16      2.69 o
   2   4  10       28.10       26.04      2.08 o
   3   4  10      131.73      132.71      3.69 o
   4   4  10     1041.69     1002.47     14.57 o
   5   4  10      188.10      177.36      4.61 o
   6   4  10       11.99       11.54      2.29 o
   7   4  10       86.17       85.50      6.85 o
   8   4  10       53.32       55.60      2.73 o
   9   4  10       13.38       13.92      4.39 o
  10   4  10        5.58        5.81      4.03 o
  -4   5  10        5.30        4.94      8.44 o
  -3   5  10        0.78       -3.97      3.97 o
  -2   5  10        5.17       -1.17      7.77 o
  -1   5  10       18.90       17.02      4.01 o
   0   5  10      173.80      170.48      4.93 o
   1   5  10      330.86      295.25      6.19 o
   2   5  10       55.64       60.62      2.97 o
   3   5  10      253.10      275.18      5.41 o
   4   5  10      404.70      408.87      7.41 o
   5   5  10      130.77      118.68      4.07 o
   6   5  10        1.43        1.53      2.10 o
   7   5  10       24.77       28.26      2.64 o
   8   5  10       41.02       49.08      2.43 o
   9   5  10        9.87        8.59      2.58 o
  10   5  10        0.07       -5.29      6.56 o
  11   5  10        8.75        3.42      2.54 o
  -3   6  10        0.15        1.35      5.60 o
  -2   6  10       37.34       38.09      6.75 o
  -1   6  10       72.16       74.41      4.49 o
   0   6  10       84.84       90.80      4.53 o
   1   6  10       22.16       21.37      2.74 o
   2   6  10       42.25       51.36      2.55 o
   3   6  10      205.74      191.93      5.84 o
   4   6  10      223.40      200.64      4.59 o
   5   6  10       26.07       17.89      2.54 o
   6   6  10       39.32       40.68      5.18 o
   7   6  10      163.18      149.08      4.52 o
   8   6  10       86.34       84.49      3.52 o
   9   6  10       13.25       21.36      2.22 o
  10   6  10        6.17        4.30      2.85 o
  11   6  10        2.71        4.11      2.96 o
  -2   7  10       27.08       28.14      4.29 o
  -1   7  10       11.03       15.63      4.60 o
   0   7  10        1.29        1.37      3.38 o
   1   7  10        0.06        0.12      2.61 o
   2   7  10       24.66       31.28      2.74 o
   3   7  10      471.28      430.76      8.77 o
   4   7  10      231.96      217.57      7.08 o
   5   7  10       33.45       23.69      2.79 o
   6   7  10      150.81      141.89      4.73 o
   7   7  10       73.19       71.32      3.25 o
   8   7  10        9.23       11.89      2.47 o
   9   7  10        0.22       -1.21      2.66 o
  10   7  10        0.46        1.81      3.07 o
  11   7  10        1.45        4.25      3.15 o
  -2   8  10        0.95        1.71      5.21 o
  -1   8  10       11.04       15.20      4.06 o
   0   8  10        0.28        1.13      3.60 o
   1   8  10        0.97        2.36      3.31 o
   2   8  10      131.74      146.09      5.66 o
   3   8  10      174.33      162.47      5.24 o
   4   8  10       37.62       32.55      2.73 o
   5   8  10       39.62       39.59      3.16 o
   6   8  10       52.51       50.75      3.29 o
   7   8  10       29.07       32.20      3.05 o
   8   8  10        8.40       14.08      2.77 o
   9   8  10        1.24       -0.54      3.19 o
  10   8  10        0.56        5.78      3.49 o
   0   9  10        0.04       -1.24      3.95 o
   1   9  10       20.49       27.98      4.70 o
   2   9  10       11.20        5.96      3.35 o
   3   9  10        8.53       10.62      3.17 o
   4   9  10        9.66       12.39      3.88 o
   5   9  10       13.90       12.76      3.91 o
   6   9  10       67.00       59.30      3.71 o
   7   9  10       75.44       70.36      3.78 o
   8   9  10        1.22        3.63      3.12 o
   9   9  10        2.70        0.24      3.27 o
  10   9  10        0.35       -0.24      3.25 o
   1  10  10        1.56        1.47      4.78 o
   2  10  10        2.80        7.76      3.69 o
   3  10  10       31.07       33.04      3.73 o
   4  10  10        0.18       -0.67      4.06 o
   5  10  10       17.70       22.31      6.11 o
   6  10  10       45.20       46.80      6.96 o
   7  10  10        0.34        0.15      3.40 o
   8  10  10        2.56        2.18      3.73 o
   9  10  10        3.28        3.80      3.40 o
  10  10  10        0.67       10.25      5.45 o
   3  11  10        4.41       10.85      3.88 o
   4  11  10        0.29        1.75      7.00 o
   5  11  10        3.44        9.90      6.83 o
   6  11  10        0.95        3.85      5.12 o
   7  11  10        0.57        3.48      4.92 o
   8  11  10        0.14        5.72      4.75 o
  -2  -5  11        3.51        2.78      4.60 o
  -1  -5  11        0.29       -2.20      3.72 o
   0  -5  11        0.10        2.30      4.55 o
   1  -5  11        8.14       16.22      6.80 o
  -3  -4  11        0.71        4.92      4.50 o
  -2  -4  11        2.54        4.14      4.28 o
  -1  -4  11        0.23        0.66      3.37 o
   0  -4  11        2.65        2.98      3.92 o
   1  -4  11        0.40       -1.38      5.60 o
   2  -4  11        5.96        8.50      5.86 o
   3  -4  11        7.14       11.63      6.00 o
   4  -4  11        1.46       -2.84      5.71 o
  -4  -3  11        1.15        4.08      4.55 o
  -3  -3  11        1.60       -2.12      4.16 o
  -2  -3  11        2.33       -0.51      5.83 o
  -1  -3  11        5.45        8.94      3.18 o
   0  -3  11        1.15        1.46      2.51 o
   1  -3  11        7.94       14.95      3.57 o
   2  -3  11       24.38       28.94      5.60 o
   3  -3  11        6.18        9.52      3.76 o
   4  -3  11        1.91        3.42      3.78 o
   5  -3  11        2.90       -1.81      3.19 o
  -5  -2  11        0.02        7.21      7.18 o
  -4  -2  11       17.91       21.81      5.88 o
  -3  -2  11        0.27        2.00      4.00 o
  -2  -2  11        3.39       -0.47      3.71 o
  -1  -2  11        2.47        2.27      2.96 o
   0  -2  11        3.01        5.91      2.38 o
   1  -2  11       41.08       44.70      2.54 o
   2  -2  11        2.19        5.43      3.36 o
   3  -2  11        0.77        0.72      2.70 o
   4  -2  11        5.44        4.72      2.73 o
   5  -2  11       16.48       13.86      2.98 o
   6  -2  11       39.43       47.42      3.35 o
  -5  -1  11        0.00        3.67      7.46 o
  -4  -1  11        0.02       -1.11      3.95 o
  -3  -1  11        5.45        8.42      4.04 o
  -2  -1  11       35.61       33.07      4.03 o
  -1  -1  11       17.33       21.61      4.42 o
   0  -1  11       19.69       20.69      2.40 o
   1  -1  11       33.66       44.91      3.04 o
   2  -1  11       29.11       28.33      2.27 o
   3  -1  11        9.14        9.88      2.55 o
   4  -1  11       20.54       24.60      2.70 o
   5  -1  11      126.90      135.34      4.48 o
   6  -1  11       61.04       58.58      4.15 o
   7  -1  11       40.60       47.98      3.17 o
  -5   0  11        0.33        1.14      6.20 o
  -4   0  11        1.80       -1.38      8.59 o
  -3   0  11        1.07        5.59      4.00 o
  -2   0  11       27.91       28.33      6.34 o
  -1   0  11        5.45        6.20      2.82 o
   0   0  11        6.59        3.61      2.21 o
   1   0  11      165.63      172.60      3.81 o
   2   0  11       37.31       41.99      2.35 o
   3   0  11       54.30       50.30      3.24 o
   4   0  11      121.85      117.24      4.06 o
   5   0  11       41.92       42.74      2.73 o
   6   0  11        0.42        0.66      2.31 o
   7   0  11        0.51        1.78      2.38 o
   8   0  11       12.33       13.77      2.56 o
  -5   1  11        2.61       -6.59      6.59 o
  -4   1  11        0.37       -3.86      4.39 o
  -3   1  11        2.31       -3.74      3.74 o
  -2   1  11        4.84        8.06      7.59 o
  -1   1  11        0.48       -0.58      2.76 o
   0   1  11      327.73      307.33      6.94 o
   1   1  11       13.35       20.18      1.95 o
   2   1  11        5.38        4.71      1.85 o
   3   1  11       59.60       61.84      3.80 o
   4   1  11      120.44      113.19      3.89 o
   5   1  11      139.47      129.68      5.38 o
   6   1  11       50.83       38.88      2.49 o
   7   1  11        9.56        6.97      2.18 o
   8   1  11       99.65      103.58      3.71 o
   9   1  11      106.75      124.50      5.18 o
  -4   2  11        5.45       -4.25      4.25 o
  -3   2  11       22.84       25.81      4.68 o
  -2   2  11        4.06        1.34      3.55 o
  -1   2  11       20.02       18.05      3.78 o
   0   2  11       84.61       88.52      3.79 o
   1   2  11      111.99      120.16      3.76 o
   2   2  11       60.90       64.40      2.06 o
   3   2  11      100.79      100.26      3.23 o
   4   2  11      290.26      291.41      6.27 o
   5   2  11      125.60      122.00      3.92 o
   6   2  11        4.09        3.82      2.04 o
   7   2  11       73.15       75.95      3.27 o
   8   2  11        5.26        5.31      2.06 o
   9   2  11        9.64        9.25      2.74 o
  -4   3  11        2.36       -6.07      6.07 o
  -3   3  11        8.44        0.40      4.64 o
  -2   3  11        0.14       -3.68      3.68 o
  -1   3  11       18.52       17.69      3.57 o
   0   3  11      135.52      129.25      4.93 o
   1   3  11       54.62       56.47      3.94 o
   2   3  11      115.50      103.77      3.02 o
   3   3  11      215.00      217.70      4.60 o
   4   3  11      393.66      386.76      7.75 o
   5   3  11       43.06       41.13      2.54 o
   6   3  11       25.74       27.05      2.31 o
   7   3  11       78.68       87.43      3.33 o
   8   3  11       66.64       68.68      2.93 o
   9   3  11       14.97       22.93      2.82 o
  10   3  11        1.78        0.72      2.57 o
  -4   4  11        0.08       -0.89      8.18 o
  -3   4  11        1.42       -3.23      4.25 o
  -2   4  11        4.50        1.46      3.96 o
  -1   4  11      172.45      159.05      6.10 o
   0   4  11       89.09       94.84      3.90 o
   1   4  11       20.17       18.08      2.68 o
   2   4  11      140.14      134.02      5.39 o
   3   4  11      229.90      229.31      5.13 o
   4   4  11      160.45      150.09      6.50 o
   5   4  11       60.32       54.88      2.88 o
   6   4  11        9.15       11.71      2.27 o
   7   4  11      118.94      113.36      3.79 o
   8   4  11       64.79       66.78      3.04 o
   9   4  11        1.52        2.66      2.63 o
  10   4  11        0.53        1.22      3.29 o
  -3   5  11        0.53       -4.03      6.64 o
  -2   5  11       19.59       15.26      4.19 o
  -1   5  11       59.46       60.90      4.51 o
   0   5  11       29.69       31.49      4.08 o
   1   5  11        1.93       -0.09      2.58 o
   2   5  11      114.18      112.16      4.64 o
   3   5  11      189.81      191.69      4.76 o
   4   5  11      173.64      165.87      5.02 o
   5   5  11        1.63       -0.29      2.41 o
   6   5  11       92.93       89.40      3.88 o
   7   5  11      230.04      232.01      5.53 o
   8   5  11        8.71       11.97      2.50 o
   9   5  11        5.00        2.19      4.44 o
  10   5  11       11.07        6.01      3.27 o
  -3   6  11        0.14       -0.26     12.27 o
  -2   6  11        1.59       -6.56      8.10 o
  -1   6  11       11.33       12.28      6.44 o
   0   6  11       34.31       40.04      5.16 o
   1   6  11       31.04       27.76      3.04 o
   2   6  11      206.92      200.86     10.94 o
   3   6  11      454.12      416.41     12.83 o
   4   6  11       11.67        6.95      2.29 o
   5   6  11       13.71       12.85      2.67 o
   6   6  11       42.92       48.47      3.07 o
   7   6  11       51.93       56.12      3.14 o
   8   6  11       47.43       49.77      2.94 o
   9   6  11        0.08       -2.27      2.27 o
  10   6  11        7.66        4.95      3.25 o
  -2   7  11        1.18       -5.31      5.31 o
  -1   7  11       25.77       32.26      4.50 o
   0   7  11        0.05       -2.13      3.72 o
   1   7  11       43.97       47.22      4.21 o
   2   7  11      136.14      143.66      4.76 o
   3   7  11       37.75       40.21      4.07 o
   4   7  11        1.40        1.03      2.38 o
   5   7  11       14.46       17.51      2.95 o
   6   7  11       80.58       89.20      3.85 o
   7   7  11       77.09       79.88      4.17 o
   8   7  11       50.39       60.02      3.31 o
   9   7  11       26.42       23.18      3.43 o
  10   7  11        4.46        2.90      3.49 o
  -1   8  11        2.71       -7.06      7.06 o
   0   8  11        0.01       -3.16      3.87 o
   1   8  11        5.26        4.06      4.17 o
   2   8  11       47.24       53.80      3.85 o
   3   8  11       55.59       65.04      3.67 o
   4   8  11        2.87        0.54      3.02 o
   5   8  11       92.63       80.65      6.00 o
   6   8  11       93.68      105.01      4.76 o
   7   8  11       22.22       22.59      3.09 o
   8   8  11        1.95        3.01      2.85 o
   9   8  11        0.29        4.57      3.84 o
  10   8  11       17.00       23.59      4.01 o
   0   9  11        0.94       -4.83      4.83 o
   1   9  11       23.13       18.70      4.91 o
   2   9  11       37.86       37.89      3.92 o
   3   9  11       21.79       26.79      3.49 o
   4   9  11       13.41       21.50      5.88 o
   5   9  11       30.12       30.36      4.30 o
   6   9  11       19.76       24.23      3.41 o
   7   9  11        1.47        3.14      3.08 o
   8   9  11        0.15        2.45      3.07 o
   9   9  11        3.06        1.67      3.00 o
  10   9  11       25.97       27.35      3.79 o
   2  10  11       11.54       20.94      4.04 o
   3  10  11        0.30        4.87      3.56 o
   4  10  11        0.34       -0.09      6.17 o
   5  10  11       13.31       20.18      6.37 o
   6  10  11       27.18       30.86      6.34 o
   7  10  11       13.00       15.33      3.56 o
   8  10  11        6.79        4.73      5.30 o
   9  10  11        1.38        0.30      3.81 o
   4  11  11        1.24        1.26      7.15 o
   5  11  11       20.20       26.30      7.26 o
   6  11  11        9.29       17.02      6.86 o
   7  11  11        0.01        7.72      6.46 o
   8  11  11        4.78        6.37      6.06 o
  -1  -4  12        1.36       -0.21      3.71 o
   0  -4  12        2.09        3.91      3.30 o
   1  -4  12       10.43       14.87      6.52 o
  -3  -3  12        1.56        6.80      6.62 o
  -2  -3  12        1.61       -0.90      4.41 o
  -1  -3  12        0.94        2.32      3.51 o
   0  -3  12        0.25        3.21      2.80 o
   1  -3  12        1.17       -0.80      5.80 o
   2  -3  12        2.04        5.43      5.74 o
   3  -3  12        1.79        6.37      5.68 o
   4  -3  12       18.53       23.16      4.52 o
  -3  -2  12        1.40        1.85      4.66 o
  -2  -2  12        0.05        1.87      4.28 o
  -1  -2  12        0.03        0.33      3.31 o
   0  -2  12        5.37        7.04      2.67 o
   1  -2  12       28.62       36.07      3.95 o
   2  -2  12       12.31       12.95      5.37 o
   3  -2  12       12.22       16.08      3.99 o
   4  -2  12       83.60       88.06      5.01 o
   5  -2  12      155.66      173.23      5.65 o
  -4  -1  12        3.42        6.40      5.01 o
  -3  -1  12        0.81        1.66      5.99 o
  -2  -1  12       16.36       13.39      4.34 o
  -1  -1  12        7.76        8.46      3.28 o
   0  -1  12       22.79       34.32      2.88 o
   1  -1  12       15.98       19.22      2.37 o
   2  -1  12        0.10        0.62      3.38 o
   3  -1  12       13.89       16.62      5.22 o
   4  -1  12        6.12        7.87      2.86 o
   5  -1  12       21.35       24.06      3.05 o
   6  -1  12        0.94        3.76      2.96 o
  -4   0  12        1.27       -3.40      6.72 o
  -3   0  12        4.21        5.59      4.84 o
  -2   0  12       21.59       21.51      4.47 o
  -1   0  12        0.20       -1.60      3.14 o
   0   0  12       26.90       25.45      2.75 o
   1   0  12       12.05       18.01      2.98 o
   2   0  12        0.82        5.37      2.55 o
   3   0  12       51.83       55.82      3.23 o
   4   0  12      117.80      113.33      4.40 o
   5   0  12       52.47       47.24      3.08 o
   6   0  12       17.29       22.67      3.58 o
   7   0  12      165.31      180.20      5.19 o
  -4   1  12        0.33       -6.03      6.22 o
  -3   1  12        1.27        2.83      4.84 o
  -2   1  12        2.00        6.13      4.36 o
  -1   1  12        7.74        5.13      3.29 o
   0   1  12       48.72       56.52      3.60 o
   1   1  12       23.75       25.18      2.47 o
   2   1  12        3.85        0.84      2.48 o
   3   1  12      152.20      149.70      6.58 o
   4   1  12      111.72      114.26     10.40 o
   5   1  12        1.20        2.96      2.41 o
   6   1  12        1.45       -0.99      2.38 o
   7   1  12       35.62       34.44      2.80 o
   8   1  12        6.51        7.22      2.53 o
  -4   2  12        0.27        1.62      6.78 o
  -3   2  12        0.78       -6.24      6.24 o
  -2   2  12        5.64        6.34      4.62 o
  -1   2  12       21.98       23.88      4.43 o
   0   2  12       13.44       22.38      3.28 o
   1   2  12       16.70       26.20      2.98 o
   2   2  12       61.69       60.29      2.60 o
   3   2  12      175.31      172.74      6.79 o
   4   2  12       48.63       49.98      2.97 o
   5   2  12        0.99        0.65      2.37 o
   6   2  12       30.79       34.14      2.59 o
   7   2  12       56.05       58.76      2.89 o
   8   2  12       25.06       24.11      2.51 o
   9   2  12        4.96        5.04      3.02 o
  -3   3  12        5.36       -3.46      4.50 o
  -2   3  12        8.27       -4.17      4.17 o
  -1   3  12       57.16       53.42      4.47 o
   0   3  12        6.32        8.56      3.14 o
   1   3  12        0.04       -2.03      2.78 o
   2   3  12       18.86       22.00      2.02 o
   3   3  12      186.43      186.09      4.53 o
   4   3  12      181.95      175.44      5.74 o
   5   3  12        0.04        1.13      2.41 o
   6   3  12      107.19      106.36      4.05 o
   7   3  12       35.42       32.56      2.57 o
   8   3  12       46.10       53.26      2.92 o
   9   3  12        9.52        6.55      2.99 o
  -3   4  12        1.74       -4.62      4.62 o
  -2   4  12        5.02       -5.28      5.28 o
  -1   4  12       11.77        6.91      5.12 o
   0   4  12        5.61        2.24      3.44 o
   1   4  12        0.56       -2.17      2.95 o
   2   4  12      135.48      145.57      4.36 o
   3   4  12      288.22      301.72      8.08 o
   4   4  12      130.30      136.31      4.88 o
   5   4  12       97.56      107.73      4.35 o
   6   4  12       72.30       74.70      3.65 o
   7   4  12       12.75        9.22      2.48 o
   8   4  12        0.36        0.24      2.21 o
   9   4  12        2.59        4.63      2.96 o
  -2   5  12       10.16        7.10      4.53 o
  -1   5  12       13.50       16.07      4.39 o
   0   5  12        6.34        5.30      5.18 o
   1   5  12      102.98       89.75      5.87 o
   2   5  12      114.79      124.53      5.19 o
   3   5  12      118.00      116.54      4.19 o
   4   5  12       36.15       31.78      3.20 o
   5   5  12       14.21       17.97      3.67 o
   6   5  12      192.26      188.84      7.53 o
   7   5  12       81.35       76.53      3.67 o
   8   5  12        2.81        1.24      2.60 o
   9   5  12        0.92       -2.23      3.15 o
  10   5  12       10.30        6.95      3.19 o
  -2   6  12        4.02       -2.37      4.81 o
  -1   6  12        6.17        2.91      4.26 o
   0   6  12        1.36       -2.80      4.00 o
   1   6  12       20.74       20.15      3.93 o
   2   6  12       76.35       77.94      7.96 o
   3   6  12       71.49       66.86      3.88 o
   4   6  12        1.31        0.21      2.85 o
   5   6  12       94.96       98.61      4.29 o
   6   6  12      407.00      434.77     15.66 o
   7   6  12       17.97       19.14      2.97 o
   8   6  12        0.01        4.73      2.69 o
   9   6  12        1.90       -0.78      2.49 o
  10   6  12        1.70        1.85      3.50 o
  -1   7  12        3.70        6.40      5.87 o
   0   7  12        0.08        2.52      4.14 o
   1   7  12       39.34       46.20      3.74 o
   2   7  12      155.60      165.84      8.86 o
   3   7  12       31.13       35.35      3.07 o
   4   7  12       25.99       25.92      4.21 o
   5   7  12       95.37       92.45      5.85 o
   6   7  12      103.01      103.51      4.58 o
   7   7  12       25.51       28.09      3.24 o
   8   7  12       20.97       18.51      3.07 o
   9   7  12        6.26        5.80      2.84 o
  10   7  12        4.87        8.35      3.87 o
   0   8  12        1.79       -4.27      4.27 o
   1   8  12       48.76       56.82      4.31 o
   2   8  12       39.62       39.72      5.95 o
   3   8  12        1.21        0.15      3.73 o
   4   8  12       34.65       47.83      6.52 o
   5   8  12       44.26       53.87      4.72 o
   6   8  12       34.33       33.44      3.51 o
   7   8  12        7.97       14.28      3.17 o
   8   8  12       45.16       39.95      3.46 o
   9   8  12       20.10       14.16      3.16 o
   1   9  12        8.60       13.96      9.37 o
   2   9  12       18.24       24.82      3.88 o
   3   9  12        1.17       -1.90      3.35 o
   4   9  12       41.18       44.15      6.80 o
   5   9  12      120.17      154.01     10.54 o
   6   9  12       10.45       18.10      4.34 o
   7   9  12        1.55        9.14      3.29 o
   8   9  12       22.79       19.33      3.39 o
   9   9  12        6.24        7.66      3.85 o
   3  10  12        0.75        2.90      3.56 o
   4  10  12       34.45       39.93      7.29 o
   5  10  12       24.49       29.45      6.72 o
   6  10  12        1.52        3.24      6.00 o
   7  10  12       11.35        7.99      4.41 o
   8  10  12        0.39       -2.53      3.33 o
  -1  -2  13        4.21        5.18      4.36 o
   0  -2  13        4.06        7.48      2.98 o
   1  -2  13        0.06       -5.77      5.77 o
   2  -2  13        2.92       -4.36      5.74 o
   3  -2  13        2.40        6.69      5.80 o
   4  -2  13        4.59        6.95      4.52 o
  -2  -1  13        0.40        4.82      4.82 o
  -1  -1  13        2.76        8.01      4.29 o
   0  -1  13        0.89        1.99      2.90 o
   1  -1  13        0.39        9.47      5.68 o
   2  -1  13        4.58        9.70      5.40 o
   3  -1  13       25.77       26.15      5.66 o
   4  -1  13        8.50        8.07      3.91 o
   5  -1  13       23.13       32.40      3.47 o
  -2   0  13        0.07        6.24      4.86 o
  -1   0  13        5.67        9.51      3.68 o
   0   0  13       16.23       20.63      3.01 o
   1   0  13        1.23        3.98      2.41 o
   2   0  13       24.64       36.92      5.74 o
   3   0  13        8.91       11.03      3.69 o
   4   0  13       51.66       55.55      3.53 o
   5   0  13        0.04       -2.87      2.91 o
   6   0  13        0.32       -1.95      2.94 o
  -3   1  13        0.00       -6.04      6.04 o
  -2   1  13        0.73        6.17      5.05 o
  -1   1  13       27.78       33.54      5.35 o
   0   1  13       10.45       18.50      3.51 o
   1   1  13        5.97        5.08      2.52 o
   2   1  13        8.13       10.10      5.14 o
   3   1  13        6.56        2.71      3.40 o
   4   1  13       12.91       12.01      2.92 o
   5   1  13        2.83        2.94      2.76 o
   6   1  13       21.93       21.80      2.91 o
   7   1  13       23.57       23.77      3.42 o
  -3   2  13        3.26        5.83      8.55 o
  -2   2  13        2.47       -2.73      6.86 o
  -1   2  13       10.80       11.62      4.85 o
   0   2  13       21.76       31.31      3.77 o
   1   2  13        1.85       -1.09      2.56 o
   2   2  13       86.41       96.82      6.39 o
   3   2  13       88.09       87.84      6.55 o
   4   2  13        7.12        5.41      2.81 o
   5   2  13        0.37       -2.01      2.70 o
   6   2  13       89.43       91.17      3.84 o
   7   2  13        4.80        3.84      2.65 o
   8   2  13       18.89       18.64      2.80 o
  -2   3  13        3.33       -5.31      5.31 o
  -1   3  13       13.80        1.14      5.14 o
   0   3  13        0.36       -1.08      3.46 o
   1   3  13       43.72       48.55      4.18 o
   2   3  13      233.53      241.70     16.95 o
   3   3  13       26.23       23.38      3.91 o
   4   3  13        6.31        5.73      2.99 o
   5   3  13        0.69       -1.74      2.75 o
   6   3  13       10.30        8.40      2.69 o
   7   3  13       88.70       78.82      3.48 o
   8   3  13        6.68        6.85      2.56 o
  -2   4  13       20.57       11.31      5.06 o
  -1   4  13        1.08       -5.07      5.07 o
   0   4  13        1.60       -3.24      7.03 o
   1   4  13       35.60       40.07      3.73 o
   2   4  13      106.27      113.41      7.67 o
   3   4  13       72.15       70.57      5.21 o
   4   4  13        5.09       -0.32      4.26 o
   5   4  13       69.48       63.72      3.61 o
   6   4  13       91.53       86.77      5.36 o
   7   4  13      101.60      101.87      4.52 o
   8   4  13        0.02       -1.24      2.51 o
   9   4  13        0.29        2.03      3.34 o
  -1   5  13        2.16       -1.43      4.61 o
   0   5  13        5.86       -3.96      3.96 o
   1   5  13       34.53       31.40      6.12 o
   2   5  13       71.91       73.89      4.38 o
   3   5  13       28.10       31.52      4.51 o
   4   5  13      135.20      148.41      5.67 o
   5   5  13      104.57      102.73      4.49 o
   6   5  13      111.18      100.30      4.17 o
   7   5  13       22.72       24.27      3.30 o
   8   5  13       11.29       10.84      4.52 o
   9   5  13       18.37       10.45      8.02 o
  -1   6  13        0.47       -6.21      6.21 o
   0   6  13       35.42       27.85      4.79 o
   1   6  13       82.45       91.76      6.82 o
   2   6  13       32.65       33.22      3.66 o
   3   6  13        2.11       -3.93      3.93 o
   4   6  13       47.33       52.39      6.49 o
   5   6  13      102.02      107.35      4.73 o
   6   6  13       15.05        7.75      3.21 o
   7   6  13        6.81        2.64      5.74 o
   8   6  13        3.35       -2.77      3.48 o
   9   6  13       43.23       40.46      4.83 o
   0   7  13       16.43       18.82      4.70 o
   1   7  13       26.42       30.96      3.76 o
   2   7  13        1.09        1.36      3.57 o
   3   7  13        1.10       -1.46      6.52 o
   4   7  13       20.54       17.44      5.38 o
   5   7  13       95.31       83.48      5.47 o
   6   7  13       10.10        2.74      3.31 o
   7   7  13        2.27        1.33      3.40 o
   8   7  13       35.68       34.30      4.91 o
   9   7  13       14.29       10.68      3.13 o
   1   8  13       20.24       21.40      4.15 o
   2   8  13        1.42       -0.53      5.55 o
   3   8  13       37.99       44.98      7.46 o
   4   8  13       31.89       37.98      6.92 o
   5   8  13       85.22       87.39      8.24 o
   6   8  13        1.31       -1.90      3.36 o
   7   8  13        1.59       -2.02      4.20 o
   8   8  13        0.62       -1.23      3.28 o
   9   8  13        4.21        3.66      3.28 o
   2   9  13        0.09       -3.13      5.86 o
   3   9  13       15.67       15.66      3.79 o
   4   9  13        3.43        1.89      6.60 o
   5   9  13        0.91       -6.09      6.09 o
   6   9  13        6.76       10.90      4.48 o
   7   9  13        3.23        7.23      3.55 o
   8   9  13        4.53        7.23      3.51 o
   5  10  13        0.49        1.09      6.75 o
   6  10  13        4.72        5.88      6.49 o
   7  10  13       12.32       15.88      6.40 o
   0  -1  14        0.08        5.33      3.11 o
   1  -1  14        3.50        8.50      6.43 o
   2  -1  14       11.20        0.23      6.06 o
   3  -1  14        2.49       -4.13      5.77 o
  -1   0  14        0.36        0.40      4.00 o
   0   0  14        3.44        7.73      3.18 o
   1   0  14        5.69        8.81      6.29 o
   2   0  14        1.01        7.89      5.91 o
   3   0  14       32.31       32.21      6.17 o
   4   0  14       10.34        9.59      4.09 o
   5   0  14        5.85        2.71      3.92 o
  -1   1  14        3.00       10.59      4.18 o
   0   1  14        0.04        1.82      4.44 o
   1   1  14        6.82        9.92      2.66 o
   2   1  14       15.41       23.45      6.20 o
   3   1  14       60.26       71.17      6.83 o
   4   1  14        0.64       -0.07      3.74 o
   5   1  14        0.58       -1.87      3.08 o
   6   1  14       36.54       39.13      4.20 o
  -1   2  14        0.16       -2.92      5.29 o
   0   2  14       21.38       14.68      3.92 o
   1   2  14        8.40        7.71      2.85 o
   2   2  14       39.27       45.27      6.77 o
   3   2  14       44.24       53.40      6.52 o
   4   2  14       22.17       21.35      4.09 o
   5   2  14       44.18       41.94      3.80 o
   6   2  14       63.44       65.12      3.73 o
   7   2  14        9.90       11.78      3.09 o
  -1   3  14        0.17       -5.45      5.45 o
   0   3  14        4.23        7.41      3.97 o
   1   3  14       20.70       24.63      3.10 o
   2   3  14       22.14       20.01      6.66 o
   3   3  14       10.72        4.79      5.91 o
   4   3  14        3.02        2.45      5.94 o
   5   3  14      132.55      128.20      5.26 o
   6   3  14       64.15       68.17      3.77 o
   7   3  14       31.80       34.31      3.24 o
  -1   4  14        0.01       -5.54      5.54 o
   0   4  14        2.38       -3.21      3.98 o
   1   4  14       31.75       37.13      5.79 o
   2   4  14        2.63       -1.29      2.69 o
   3   4  14        0.34       -5.91      5.91 o
   4   4  14       58.80       61.96     16.51 o
   5   4  14       69.50       70.97      4.10 o
   6   4  14       97.48       93.26      4.34 o
   7   4  14        1.92        3.00      4.18 o
   8   4  14        5.83        3.43      2.94 o
   0   5  14        5.82        0.09      7.51 o
   1   5  14       27.63       33.87      7.59 o
   2   5  14        9.15        5.04      2.61 o
   3   5  14        0.22       -6.32      6.32 o
   4   5  14        9.28       -2.42      4.34 o
   5   5  14       70.44       73.25      5.56 o
   6   5  14       49.79       47.29      6.21 o
   7   5  14        2.66       -1.30      5.37 o
   8   5  14       43.89       37.88      5.46 o
   0   6  14        0.46       -4.76      4.76 o
   1   6  14        3.87       -1.30      5.22 o
   2   6  14       14.88        8.80      4.33 o
   3   6  14        3.56       -3.07      6.77 o
   4   6  14       42.51       33.24      7.15 o
   5   6  14       65.66       65.00      5.42 o
   6   6  14        0.80        0.52      3.45 o
   7   6  14        5.54       -0.57      5.92 o
   8   6  14       27.77       30.14      5.06 o
   1   7  14        0.75       -3.15      4.00 o
   2   7  14        5.96        1.57      5.47 o
   3   7  14       30.61       39.53      7.87 o
   4   7  14       30.51       29.80      7.29 o
   5   7  14       46.01       45.68      5.32 o
   6   7  14       13.74        6.48      3.65 o
   7   7  14        2.17        3.21      3.58 o
   8   7  14       15.71        7.55      3.57 o
   3   8  14        2.72        1.55      7.58 o
   4   8  14       30.21       38.67      7.72 o
   5   8  14       24.27       22.85      7.06 o
   6   8  14        1.43        2.38      4.75 o
   7   8  14       16.61        6.08      5.86 o
   8   8  14       12.86        9.22      6.49 o
   5   9  14        5.49        5.71      7.15 o
   6   9  14        0.35       -6.46      6.46 o
   2   1  15       26.95       40.36      7.26 o
   3   1  15        1.31        8.33      6.29 o
   1   2  15        7.56        8.99      4.84 o
   2   2  15       16.61       17.88      7.18 o
   3   2  15        3.11       -1.46      6.23 o
   4   2  15       12.58       16.94      6.14 o
   5   2  15       53.80       56.19      4.90 o
   1   3  15       11.26       15.27      3.63 o
   2   3  15        0.24       -2.53      7.06 o
   3   3  15        0.22       -6.43      6.43 o
   4   3  15       27.76       31.23      6.66 o
   5   3  15       27.24       26.05      4.52 o
   6   3  15       24.71       20.00      3.61 o
   1   4  15       11.16        8.13      4.74 o
   2   4  15       12.51       11.88      7.75 o
   3   4  15        1.28       -1.21      7.03 o
   4   4  15       41.46       46.16      7.49 o
   5   4  15       39.29       52.78     13.99 o
   6   4  15        4.48        0.94      6.19 o
   2   5  15        1.79       -7.66      7.66 o
   3   5  15       17.87        4.68      7.29 o
   4   5  15       19.88        9.82      7.18 o
   5   5  15       23.84       29.54      5.03 o
   6   5  15        2.19       -3.13      5.41 o
   7   5  15        2.48        0.32      4.31 o
   2   6  15        0.84        1.24     14.90 o
   3   6  15       24.73        1.84      7.75 o
   4   6  15       44.60       42.63      8.04 o
   5   6  15       28.78       26.12      7.32 o
   6   6  15        1.59        4.94      4.68 o
   7   6  15       15.88        5.04      6.88 o
   4   7  15       43.88       40.05      8.50 o
   5   7  15        7.52       -7.09      7.15 o
   6   7  15        1.89        0.98      4.90 o
 
